# Supplementary material for: Identification and validation of genes involved in gastric tumorigenesis
Source: Cancer Cell Int. 2010 Nov 24;10:45. doi: 10.1186/1475-2867-10-45 (PMC3004887; doi:10.1186/1475-2867-10-45)
Supplement: Additional file 1 — Clinico-pathologic data of all the patients whose samples were used for microarray analysis. The clinico-pathological details of all the patients (AN, PN and Cancers), whose samples were used for the microarray analysis are given. [file 1475-2867-10-45-S1.XLS]

## Sheet: Sheet1
Experiment Names	TYPE	Age	Sex	Stage	SITE ABBREVIATION	HPE	Subtype	Grade	Nodal status	H.pylori PCR in tumours	Surgery	NED/FAIL	OS	DFS	Reason for excluding from survival analysis
Hoae143an	AN			AN		Apparently Normal					Transthoracic oesophagectomy
Hoae144an	AN			AN		Apparently Normal					Whipples procedure
hoae178an	AN			AN		Apparently Normal					Palliative cholecystojejunostomy gastrojejunostomy
hoae181an	AN			AN		Apparently Normal					Total pharyngooesophagectomy
hoae215an	AN			AN		Apparently Normal					Laryngopharyngo Oesophagectomy
hoae154pn	PN			PN		PN of HOV215
hoae155pn	PN			PN		PN of HOV250
hoae156pn	PN			PN		PN of HOV249
hoae166pn	PN			PN		PN of HOV255
hoae167pn	PN			PN		PN of HOV252
hoae176pn	PN			PN		PN of HOV172
hoae179pn	PN			PN		PN of HOV204
hoae180pn	PN			PN		PN of HOV234
hoae185pn	PN			PN		PN of HOV197
hoae186pn	PN			PN		PN of HOAE142
hoae194pn	PN			PN		PN of HOV239
hoae210pn	PN			PN		PN of HOAE208
hoae213pn	PN			PN		PN of HOAE202
hoae214pn	PN			PN		PN of HOAE207
hoae220pn	PN			PN		PN of HOAE219
hoae221PN	PN			PN		PN of HOAE209
hov175 PN	PN			PN		PN of HOV226
hov186 PN	PN			PN		PN of HOV229
hov248 PN	PN			PN		PN of HOV169
hov254 PN	PN			PN		PN of HOV171
hoae142	CANCER	45	F	pT2aN0M0	Antrum	Adenocarcinoma	Intestinal	III	N(0/25)	1	Distal gastrectomy D2 dissection and Billroth II anastomosis	NED	15	15
hoae202	CANCER	57	M	pT3N2M0	Antrum	Adenocarcinoma	Intestinal	III	P (8/23)	0	Distal subtotal gastrectomy D2 dissection and Billroth II anastomosis	NED	21	21
hoae207	CANCER	50	F	pT3N1M0	Antrum	Adenocarcinoma	Diffuse	III	P(4/20)	0	Distal gastrectomy and D2 dissection	NED	15	15
hoae208	CANCER	68	F	pT3N2M0	Antrum	Adenocarcinoma	Intestinal	III	P(7/22)	0	distal gastrectomy and D2 lymphadenectomy	NED	12	12
hoae209	CANCER	58	M	pT3N0mM0	Antrum	Adenocarcinoma	Intestinal	II	N (0/1)	1	Palliative distal gastrectomy with Billroth II reconstruction and segmental transverse colon resection under GA		17	0	inadequate surgery
hoae218	CANCER	54	M	pT3N1M0	Antrum	Adenocarcinoma	Intestinal	II	P(6/29)	1	Distal subtotal gastrectomy with D2 dissection	NED	23	23
hoae219	CANCER	55	F	pT3N3M0	Antrum	Adenocarcinoma	Diffuse	III	P(33/46)	1	Distal subtotal gastrectomy with D2 dissection and Billroth II anastomosis	FAILURE	12	10
hov169	CANCER	43	M	pT3N1M0	Cardia	Adenocarcinoma	Diffuse	III	P(1/10)	0	Proximal subtotal gastrectomy+D2 Resection	Failure	8	4
hov171	CANCER	56	M	pT3N1M0	Antrum	Adenocarcinoma	Intestinal	III	P(1/21)	0	Distal gastrectomy D2 dissection and Billroth II anastomosis	NED	20	20
hov172	CANCER	65	M	pT3N2M0	Antrum	Adenocarcinoma	Intestinal	III	P (14 of 32)	1	Distal subtotal gastrectomy with D2 Billroth II anastomosis	Failure	4	2
hov176	CANCER	41	M	pT3N1M0	Cardia	Poorly diff. (areas of Neuro Endocrine features)		III	P(5 of 15)	0	Total gastrectomy Roux en Y jejunal anastomosis	NED	21	21
hov185	CANCER	36	M	pT4N0M0	Antrum	Adenocarcinoma	Diffuse	III	N(0/38)	1	distal subtotal gastrectomy with D2 dissection	NED	15	15
hov197	CANCER	67	M	pT3N2M0	Cardia	Adenocarcinoma	Intestinal	III	P(8 of 16)	1	Total gastrectomy D1 dissection Roux en Y oesophagojejunostomy		17	4	inadequate surgery
hov204	CANCER	56	M	pT3N0M0	Antrum	Adenocarcinoma	Intestinal	III	N(0 of 8)	1	Distal subtotal Gastrectomy Billroth II anastomosis	Failure	8	4
hov215	CANCER	48	F	pT3N0M0	Antrum	Adenocarcinoma	Mixed	III	N(0 of 28)	1	distal gastrectomy with D2 dissection	NED	11	11
hov222	CANCER	40	M	pT3N2M1	Antrum	Adenocarcinoma	Intestinal	II	P(14/16)	1	Palliative distal gastrectomy		11	0	M1 Disease
hov226	CANCER	60	M	pT3N3M1	Body	Adenocarcinoma	Intestinal	III	P(15 of 27)	0	Total gastrectomy with roux en Y oesophagojejunal anastomosis		Nil	Nil	M1 Disease
hov229	CANCER	63	M	pT3N1M0	Antrum	Adenocarcinoma	Intestinal	III	P(4 of 20 )	0	distal gastrectomy D2 dissection	NED	12	12
hov234	CANCER	38	F	pT3N0M0	Cardia	Adenocarcinoma	Mixed	III	N(0 of 15)	0	Proximal gastric cancer Transhiatal oesophagectomy	NED	24	24
hov239	CANCER	72	M	pT2aN0M0	Cardia	Adenocarcinoma	Intestinal	III	N(0 of 25)	1	Total gastrectomy with Roux En Y oesophagojejunostomy	NED	13	13
hov249	CANCER	42	M	pT3N3M0	Antrum	Adenocarcinoma	Intestinal	II	P(18 of 36)	1	Distal subtotal gastrectomy with Billroth II anastomosis	FAILED	11	4
hov250	CANCER	60	M	pT3N1M0	Body	Adenocarcinoma	Intestinal	III	P(3 of 28)	1	Subtotal gastrectomy and D2 dissection with Billroth II anastomosis	FAILED	23	17
hov252	CANCER	60	M	pT3N2M1	Antrum	Adenocarcinoma	Intestinal	III	P(7 of 19)	0	Palliative distal gastrectomy with Billroth II reconstruction and feeding jejunostomy		5	0	M1 Disease
hov255	CANCER	41	M	pT3N3M1	Antrum	Adenocarcinoma	Diffuse	III	P(24 of 25)	0	Distal subtotal gastrectomy extended D2 dissection Billroth II anastomosis		5	0	M1 Disease
