# Supplementary material for: Identification and validation of genes involved in gastric tumorigenesis
Source: Cancer Cell Int. 2010 Nov 24;10:45. doi: 10.1186/1475-2867-10-45 (PMC3004887; doi:10.1186/1475-2867-10-45)
Supplement: Additional file 2 — Clinico-pathologic data of only the AN and PN samples . The clinico-pathological details of only the AN and PN samples that were used for the microarray analysis are given. [file 1475-2867-10-45-S2.XLS]

## Sheet: Sheet1
Experiment Names	TYPE	HPE	Surgery
Hoae143an	AN	Apparently Normal	Transthoracic oesophagectomy
Hoae144an	AN	Apparently Normal	Whipples procedure
hoae178an	AN	Apparently Normal	Palliative cholecystojejunostomy gastrojejunostomy
hoae181an	AN	Apparently Normal	Total pharyngooesophagectomy
hoae215an	AN	Apparently Normal	Laryngopharyngo Oesophagectomy
hoae154pn	PN	PN of HOV215
hoae155pn	PN	PN of HOV250
hoae156pn	PN	PN of HOV249
hoae166pn	PN	PN of HOV255
hoae167pn	PN	PN of HOV252
hoae176pn	PN	PN of HOV172
hoae179pn	PN	PN of HOV204
hoae180pn	PN	PN of HOV234
hoae185pn	PN	PN of HOV197
hoae186pn	PN	PN of HOAE142
hoae194pn	PN	PN of HOV239
hoae210pn	PN	PN of HOAE208
hoae213pn	PN	PN of HOAE202
hoae214pn	PN	PN of HOAE207
hoae220pn	PN	PN of HOAE219
hoae221PN	PN	PN of HOAE209
hov175 PN	PN	PN of HOV226
hov186 PN	PN	PN of HOV229
hov248 PN	PN	PN of HOV169
hov254 PN	PN	PN of HOV171
