# Supplementary material for: Identification and validation of genes involved in gastric tumorigenesis
Source: Cancer Cell Int. 2010 Nov 24;10:45. doi: 10.1186/1475-2867-10-45 (PMC3004887; doi:10.1186/1475-2867-10-45)
Supplement: Additional file 3 — Clinico-pathologic details of the patients in whom the plasma levels of the cytokine/chemokine/growth factors were estimated. The clinico-pathologic details of the patients from whom blood samples were obtained for estimation of the plasma levels of cytokines/chemokines/growth factors. [file 1475-2867-10-45-S3.XLS]

## Sheet: Sheet1
Experiment Names	AGE	SEX	INTESTINAL, DIFFUSE, MIXED	Surgery intent	SURGERY	PRESENTING C/O	SITE OF CANCER	HPE	GRADE	STAGE	p - T STAGE	p-N STAGE	p-M STAGE	M1 sites	NODES	NO: OF NODES +	PERINODAL SPREAD	LYMPH TUM EMBOLUS	VASCULAR TUM EMBOLUS	perineural invasion	Date of Surgery	DFS in months	OS in months	recurrence after curative surgery	DEAD OR ALIVE CURATIVE INTENT ONLY	DEAD OR ALIVE ALL CASES	POST-OP CHEMO	DRUGS
7926_09	45	F	D	1	DG+D2	VOMITING	ANTRUM	ADENOCA	2	2B	T3	N2	M0		POSITIVE	6/22	POSITIVE	negative	negative	NEGATIVE	31.8.09	7	7	0	0	0	YES	5FU+LV
8015_09	55	F		3	UNFIT OR DECLINED OR NOT OFFERED	PAIN ABDOMENT AND VOMITING	ANTRUM	ADENOCA	3
11522_09	35	M		4	PALLIATIVE GASTEROJEJUNOSTOMY WITH JEJUNOJEJUNOSTOMY	PAIN ABDOMEN VOMITING, CONSTIPATION	BODY	ADENOCA	3												7.12.09		5			0
10878_09	52	M		4	DIAGOSTIC LAPARASCOPY AND FEEDING JEJUNOSTOMY	VOMITING, MALENA,LOSS OF WT APPETITE	BODY	ADENOCA	3												23.11.09		2			1
8554_09	48	M		3	UNFIT OR DECLINED OR NOT OFFERED	VOMITING	ANTRUM	ADENOCA	3
10540_09	55	M		4	GASTRO JEJUNOSTOMY WITH JEJUNOJEJUNOSTOMY	DYSPEPSIA LOSS OF APPETITE AND WEIGHT	PYLORUS	ADENOCA	3												7.12.09		8			0
12739_09	43	F		1	DG+D2	BURNING SENSATION ABDOMEN,LOSS APPETITE DYSPEPSIA	ANTRUM	NEUROENDOCRINE CARCINOMA		2A	T2	N1	M0		POSITIVE	2/24	NEGATIVE	NEGATIVE	NEGATIVE	NEGATIVE	11.1.2010	4	4	0	0	0	YES	VP16 AND CDDP
10580_09	52	M		3	UNFIT OR DECLINED OR NOT OFFERED	DYSPEPSIA LOSS OF APPETITE AND WEIGHT	ANTRUM	ADENOCA	3
4359_07	57	M	I	1	DG+D2	VOMITING PAIN ABDOMEN	ANTRUM	ADENOCARCINOMA	3	3A	T3	N3a	M0		POSITIVE	8 OF 23	POSITIVE	POSITIVE	POSITIVE	POSITIVE	11.5.10	33	33	0	0	0	NO
62_08	48	F	M	1	DG+D2	PAIN ABDOMEN AND VOMITING	ANTRUM	ADENOCA	3	2A	T3	N0	M0		NEGATIVE	0/28	NEGATIVE	POSITIVE	POSITIVE	NEGATIVE	14.1.08	26	26	0	0	0	NO
12874_07	72	M	I	1	TG+D1(R0 RESECTION)	PAIN EPIGASTRIC REGION	CARDIA	ADENOCARCINOMA	3	1B	T2	N0	M0		NEGATIVE	0 OF 25	NEGATIVE	NEGATIVE	NEGATIVE	NEGATIVE	20.12.2007	27	27	0	0	0	NO
1576_07	41	M		2	TG+D1 (R1 DISSECTION)	DYSPHAGIA, LOSS OF APPETITE MALENA	CARDIA	POORLY DIFF ADENOCA WITH NEUROENDOCRINE FEATURES	3	3B	T4	N2	M0		POSITIVE	5/15	POSITIVE	POSITIVE	NEGATIVE	NEGATIVE	2.5.07		35			0	NO
12404_07	68	F	I	1	DG+D2		ANTRUM	ADENOCARCINOMA	3	3A	T3	N3a	M0		POSITIVE	7 OF 22	POSITIVE	negative	negative	NEGATIVE		19	22	1	1	1
786_08	63	M	I	1	DG+D2	VOMITING AND MALENA	ANTRUM	ADENOCARCINOMA	3	2B	T3	N2	M0		POSITIVE	4 OF 20	NEGATIVE	POSITIVE	POSITIVE	NEGATIVE	12.02.2008	25	25	0	0	0	NO
11126_07	53	F	D	1	DG+D2	PAIN ABDOMENVOMITING	ANTRUM	ADENOCA	3	2B	T3	N2	M0		POSITIVE	4/20	positive	positive	negative	POSITIVE	25.10.07	30	30	0	0	0	NO
6860_07	55	F	D	1	SUBTOTAL GASTRECTOMY +D2	PAIN ABDOMEN VOMITING LOSS OF APPETITE	ANTRUM	ADENOCA	3	3B	T3	N3b	M0		POSITIVE	33/46	POSITIVE	POSITIVE	NEGATIVE	POSITIVE	13.7.07	11	14	1	1	1	NO
8653_07	67	M	I	2	TG+D1	VAGUE ABDOMINAL PAIN MALENA	CARDIA	ADENOCARCINOMA	3	3A	T3	N3a	M0		POSITIVE	8 of 16	POSITIVE	NEGATIVE	NEGATIVE	POSITIVE	28.8.07		19			1	NO
272_08	40	M	I	2	DG+D1	DYSPEPSIA	ANTRUM	ADENOCARCINOMA	2	3C	T4	N3a	M1		POSITIVE	14 OF 16	POSITIVE	NEGATIVE	NEGATIVE	POSITIVE	12.2.08		16			1	YES
6049_07	41	M	D	2	DG+D1	DYSPEPSIA, VOMITING LOSS OF APPETITE	ANTRUM	ADENOCARCINOMA	3	3C	T4	N3b	M0		POSITIVE	24 OF 25	POSITIVE	POSITIVE	NEGATIVE	POSITIVE	26.6.07		6			1	NO
6738_09	46	M	M	1	DG+D2	Pain abdomen Dyspepsia malena and nausea	ANTRUM	ADENOCA	3	3A	T3	N2	M0		POSITIVE	4/15	positive	POSITIVE	negative	NEGATIVE	30.07.09	9	9	0	0	0	yes	5FU+LV
5775_09	70	M	M	1	DG+D2	DYSPEPSIA VOMITING LOSS OF APPETITE AND WEIGHT	ANTRUM	ADENOCA	3	2B	T3	N2	M0		POSITIVE	5/26	positive	negative	negative	POSITIVE	20.7.09	11	11	0	0	0	NO
12309_09	67	M		3	UNFIT OR DECLINED OR NOT OFFERED	PAIN ABDOMEN VOMITING	ANTRUM	ADENOCA
5656_09	55	M	D	1	DG+D2	DYSPEPSIA, VOMITING	PYLORUS	ADENOCA	3	3C	T4	N3a	M0		POSITIVE	7/31	POSITIVE	POSITIVE	negative	NEGATIVE	10.07.09	10	10	0	0	0	Not suitable
7912_09	59	M	I	1	DG+D2	VOMITING AND DYSPEPSIA INDIGESTION FOR 6 MONTHS	PYLORUS	ADENOCA	2	2A	T2	N1	M0		POSITIVE	1/15	NEGATIVE	POSITIVE	NEGATIVE	NEGATIVE	10.09.09	7	7	0	0	0	NO
1144_10	55	F		3	UNFIT OR DECLINED OR NOT OFFERED	DYSPEPSIA	CARDIA	ADENOCA	3				M1	LIVER
10810_09	45	F	D	1	TG+D2	PAIN ABDOMEN, OCCASIONAL VOMITING	BODY	SIGNET RING ADENOCA	3	3A	T3	N3a	M0		POSITIVE	7 OF 24	POSITIVE	NEGATIVE	negative	POSITIVE	19.11.09	5	5	0	0	0	NO
12104_09	70	M	I	1	THE	DYSPHAGIA,VOMITING, LOSS APPETITE AND WEIGHT	CARDIA	ADENOCA	2	3B	T3	N2	M0		POSITIVE	4/14	positive	positive	NEGATIVE	POSITIVE	5.1.10	4	4	0	0	0	not inclined to chemo
10558_09	46	F	D	1	DG+D2	DYSPEPSIA VOMITING LOSS OF APPETITITE AND WEIGHT	ANTRUM	SIGNET RING CELL ADENOCA	3	3A	T3	N3a	M0		POSITIVE	7/26	NEGATIVE	NEGATIVE	NEGATIVE	NEGATIVE	1.12.09	6	6	0	0	0	YES	5FU/LV
12778_09	37	M		3	UNFIT OR DECLINED OR NOT OFFERED	DYSPHAGIA	CARDIA	ADENOCA	3
50_10	75	M		3	UNFIT OR DECLINED OR NOT OFFERED	PAIN ABDOMEN LOSS OF APPETITE LOSS OF WEIGHT	PYLORUS	ADENOCA	3
88_10	67	M		3	UNFIT OR DECLINED OR NOT OFFERED	VOMITING MALENA LOSS OF APPETITE	PYLORUS	ADENOCA	3
622_10	55	M		3	UNFIT OR DECLINED OR NOT OFFERED	VOMITING	BODY	PAPILLARY ADENOCA	3
955_10	40	F		4	DIAGNOSTIC LAPAROSCOPY LAPARATOMY AND FEEDING JEJUNOSTOMY	PAIN ABDOMEN, LOSS OF WT EARLY SATIETY	BODY	ADENOCA	3		T4										2.3.10		4			0	NO
12541_09	39	F	M	2	DG+D2	LOSS OF APPETITE DYSPHAGIA AND MALENA	ANTRUM	PD ADENOCA	2	4	T4	N3b	M1	LEFT OVARY-S/O METASTATIC ADENOCA WITH LYMPHATIC TUMOR EMBOLI PERITONEAL DEPOSITS	POSITIVE	26/39	POSITIVE	POSITIVE	POSITIVE	POSITIVE	7.1.10		2			0
3170_10	45	M		4	Palliative DG, Feeding jejunostomy	VOMITING LOSS OF WEIGHT AND APPETITITE	ANTRUM	ADENOCA	3												14.5.10		2			0
12344_09	48	M		3	UNFIT OR DECLINED OR NOT OFFERED	VOMITING	PYLORUS	MUCIN POSITIVE ADENOCA
5455_08	48	M	I	1	DG+D2	PAIN ABDOMEN	BODY	ADENOCA	3	3A	T3	N3a	M0		POSITIVE	7/34	POSITIVE	POSITIVE	NEGATIVE	NEGATIVE	1.7.08	22	22	0	0	0	NO
1792_10	39	M	D	1	TG+D2	Vomiting, loss of wt, APPETITE	BODY	pd ad ca	3	3C	T4	N3b	M0		POSITIVE	27/55	positive	positive	NEGATIVE	POSITIVE	16-03-2010	2	2	0	0	0	yes	5FU+LV
1185_10	55	M	I	1	THE AND GASTRIC PULL UP	HEMATEMESIS	CARDIA	ADENOCA	3	2B	T3	N1	M0		POSITIVE	2/11	positive	POSITIVE	NEGATIVE	NEGATIVE	2010-05-03	2	2	0	0	0	NO
3270_10	48	F		4	Palliative gastro jejunostomy	DYSPEPSIA, PAIN ABDOMEN LOSS OF APPETITE	ANTRUM	POORLY DIFF ADENOCA	3												13.5.10		2			0
2891_10	45	M	I	1	DG+D2	DYSPEPSIA LOSS OF APPETITE AND WEIGHT	BODY	ADENOCA	3	3A	T4	N1	M0		POSITIVE	1/33	NEGATIVE	POSITIVE	NEGATIVE	NEGATIVE	20.4.10	1	1	0	0	0	NO
2544_04	55	M		3	UNFIT OR DECLINED OR NOT OFFERED	PAIN ABDOMEN	BODY	gastric lymphoma	3
2567_10	55	F		3	UNFIT OR DECLINED OR NOT OFFERED	DYSPHAGIA,	BODY	ADENOCA	2				M1	umbilical nodule
12306_09	70	F		3	UNFIT OR DECLINED OR NOT OFFERED	VOMITING AND DYSPEPSIA	PYLORUS	ADENOCA	2
11576_09	60	F	I	1	DG+D2	PAIN ABDOMEN LOSS OF WEIGHT AND APPETITE	ANTRUM	ADENOCA	3	3B	T4	N3a	M0		POSITIVE	12/17	POSITIVE	POSITIVE	NEGATIVE	NEGATIVE	15.12.09	2	2	1	1	1	NO
12672_09	50	M		3	UNFIT OR DECLINED OR NOT OFFERED	DYSPHAGIA	CARDIA	MUCIN SECRETING ADENOCA	3
1948_10	35	M	D	1	DG+D2	PAIN ABDOMEN LOSS OF WEIGHT AND MALENA	PYLORUS	INTESTINAL METAPLASIA AND ADENOCARCINOMA		3C	T4	N3a			POSITIVE	7/28	POSITIVE	POSITIVE	POSITIVE	NEGATIVE	25.3.10	1	1	0	0	0	YES	5FU+LV
2422_10	60	F	D	1	TG+D2	Dyspepsia, vomiting, loss of wt	BODY	ADENOCA	3	2B	T4	N0	M0		NEGATIVE	0/50	NEGATIVE	negative	negative	negative	5.4.2010	1	1	0	0	0	NO
1678_10	55	F	D	2	TG+D1	Pain abdomen	BODY	SIGNET RING CELL ADENOCA	3	4	T4	N3b	M1	OMENTAL DEPOSIT, PA nodes	POSITIVE	27/28	positive	positive	negative	positive	29-03-2010		3			0
11460_09	72	M		4	FEEDING JEJUNOSTOMY	PAIN ABDOMEN,MALENA	BODY	ADENOCA	3		T4										24.12.09		7			0	CHEMO SCHEDULE GIVEN
12875_09	47	M	I	1	SUBTOTAL GASTRECTOMY+D2	Pain abdomen	BODY	ADENOCA	3	3C	T4	N3a	M0		POSITIVE	11/26	positive	positive	negative	negative	21.1.10	4	4	0	0	0	yes	5FU+LV
12855_09	80	M		4	DIAGNOSTIC LAPAROSCOPY	MALENA AND LOSS OF WEIGHT AND APPETITE	BODY	ADENOCA	2												3.1.10		5			1
08_10	65	F		4	PALLIATIVE GASTROJEJUNOSTOMY JEJUNOJEJUNOSTOMY	PAIN ABDOMEN WITH DYSPEPSIA	PYLORUS	ADENOCA	3												25.1.10		5			1
1101_10	58	F		4	PALLIATIVE FEEDING JEJUNOSTOMY	DYSPHAGIA LOSS OF WEIGHT	BODY	ADENOCA	3								NEGATIVE				08.04.10		2			0
10477_09	65	M	I	1	DG+D2	DYSPEPTIC SYMPTOMS LOSS OF APPETITE AND VOMITING	ANTRUM	ADENOCA	2	2A	T3	N0	M0		NEGATIVE	0/22	NEGATIVE	NEGATIVE	NEGATIVE	POSITIVE	26.11.09	5	5	0	0	0	NO
1105_10	62	M	D	1	DG+D2	PAIN ABDOMEN, Vomiting, loss of appetite, WT	ANTRUM	ADENOCA	3	3C	T4	N3a	M0		POSITIVE	10/24	positive	positive	POSITIVE	positive	2010-03-01	1	1	0	0	0	NO
2968_10	73	M	I	1	DG+D2	DYSPHAGIA, VOMITING MALENA	PYLORUS	ADENOCA	3	3A	T4	N1	M0		POSITIVE	2/13	NEGATIVE	NEGATIVE	NEGATIVE	NEGATIVE	19.4.10	1	1	0	0	0	NO
10923_09	48	M	I	1	DG+D2	VOMITTING LOSS OF APPETITE	ANTRUM	ADENOCA	3	2B	T3	N2	M0		POSITIVE	5/30	POSITIVE	NEGATIVE	NEGATIVE	NEGATIVE	30.11.09	4	4	0	0	0	YES	5FU+LV
