# Supplementary material for: Identification and validation of genes involved in gastric tumorigenesis
Source: Cancer Cell Int. 2010 Nov 24;10:45. doi: 10.1186/1475-2867-10-45 (PMC3004887; doi:10.1186/1475-2867-10-45)
Supplement: Additional file 4 — Results of the Class Comparison analysis of the microarray data. The file provides the results of the Class Comparison analysis done on the microarray data. [file 1475-2867-10-45-S4.XLS]

## Sheet: ClassComparison_3 CLASS_1
HELP
Description of the problem:
Number of classes: 3
Number of genes that passed filtering criteria: 44544
Type of univariate test used: F-test
Column of the Experiment Descriptors sheet that defines class variable : TYPE
WARNING: Distribution assumptions underlying the univariate test random variance model are not satisfied. Random variance model was not used.
Nominal significance level of each univariate test: 0.001
Summary of Results:
Number of genes significant at 0.001 level of the univariate test: 2131
Genes which discriminate among classes:
Table 1 - Sorted by p-value of the univariate test.
Class 1: AN; Class 2: CANCER; Class 3: PN.
The first 2131 genes are significant at the nominal 0.001 level of the univariate test
	Parametric p-value	FDR	Geom mean of ratios in AN	Geom mean of ratios in PN	Geom mean of ratios in CANCER	Unique id	Gene symbol
255	1e-07	1.52e-05	12.1554	7.96043	1.19602	2869	LOC92659
268	1e-07	1.52e-05	10.9437	14.9245	3.20451	29534	CNN2
276	1e-07	1.52e-05	10.8464	9.64162	2.38943	22443	NPBWR1
261	1e-07	1.52e-05	10.7136	9.62839	2.38775	18569	VSIG2
235	1e-07	1.52e-05	7.14011	4.25651	1.22779	1867	RP11-169K16.3
254	1e-07	1.52e-05	7.10329	5.75313	2.19468	2533	LCN12
233	1e-07	1.52e-05	6.81514	5.25358	2.00009	14858	GLUL
237	1e-07	1.52e-05	6.29526	5.08023	1.17221	10534	DCHS2
246	1e-07	1.52e-05	6.29344	4.72378	1.34126	41920	ATP8B3
285	1e-07	1.52e-05	5.45904	4.8057	1.64552	3791	DOCK6
234	1e-07	1.52e-05	5.43447	4.67458	1.52653	8622	DUSP15
258	1e-07	1.52e-05	5.34878	4.09865	1.15653	39975	BZRPL1
283	1e-07	1.52e-05	4.71331	4.44285	1.09761	32656	RFPL3S
257	1e-07	1.52e-05	4.70127	5.46972	1.41942	28915	SLC26A11
280	1e-07	1.52e-05	4.67309	3.04421	1.13231	23602	RPE
229	1e-07	1.52e-05	4.20218	6.72506	1.33657	25609	GHRL
275	1e-07	1.52e-05	4.15038	3.93259	1.4442	35194	FKBP10
278	1e-07	1.52e-05	4.13838	3.71824	1.14447	13235	SPBC25
245	1e-07	1.52e-05	4.13836	4.49834	1.82869	4376	CDC2L1
286	1e-07	1.52e-05	4.00291	2.21966	0.833324	25814	CKB
238	1e-07	1.52e-05	3.96304	3.61945	1.7087	7591	CAMK2B
284	1e-07	1.52e-05	3.91084	4.89643	1.41756	25869	LOC283129
274	1e-07	1.52e-05	3.90873	3.83314	1.09781	31432	NCOA4
256	1e-07	1.52e-05	3.89553	3.64137	1.71221	32623	HOMER3
263	1e-07	1.52e-05	3.74416	3.54835	1.11085	459	CNTNAP4
266	1e-07	1.52e-05	3.64472	2.71582	0.973055	3599	C9orf30
260	1e-07	1.52e-05	3.56399	3.34415	1.08634	14149	IL1R2
227	1e-07	1.52e-05	3.50792	3.72569	1.272	10555	YIPF2
288	1e-07	1.52e-05	3.39375	1.95969	1.19046	9806	ITGA7
247	1e-07	1.52e-05	3.03556	3.49696	1.12764	3422	LSR
236	1e-07	1.52e-05	3.00525	2.77016	1.20879	24158	FBXW4
230	1e-07	1.52e-05	2.83259	2.59178	1.22029	32255	ACE
271	1e-07	1.52e-05	2.76196	3.16689	1.03752	23836	ACE
264	1e-07	1.52e-05	2.74044	4.75155	1.66211	23277	HSPB6
232	1e-07	1.52e-05	2.7338	2.62883	1.41855	2128	KCNC3
267	1e-07	1.52e-05	2.72327	2.21595	0.996792	7642	U1SNRNPBP
240	1e-07	1.52e-05	2.72045	3.28316	1.1905	27065	PROCR
253	1e-07	1.52e-05	2.68445	1.97051	1.02027	41584	DGKD
282	1e-07	1.52e-05	2.60653	2.40038	1.11891	44121	SEMA4G
279	1e-07	1.52e-05	2.59151	2.4544	1.30632	9009	AKR7A3
241	1e-07	1.52e-05	2.55726	4.1337	1.26148	33577	DPM2
294	1e-07	1.52e-05	2.55009	2.63256	1.30427	8265	HTR4
292	1e-07	1.52e-05	2.53796	3.38723	1.25007	15929	ALG3
231	1e-07	1.52e-05	2.53263	2.70083	1.14753	14440	KRTAP10-10
242	1e-07	1.52e-05	2.49818	1.99785	1.18398	10289	ZNF592
262	1e-07	1.52e-05	2.43037	1.98853	1.07372	16996	APP
281	1e-07	1.52e-05	2.31568	1.99984	1.13204	5920	PFDN1
289	1e-07	1.52e-05	2.29725	2.60708	1.33028	7324	MAP4K1
244	1e-07	1.52e-05	2.25962	3.5329	1.2508	25474	FAM113B
277	1e-07	1.52e-05	2.14944	2.05618	1.1574	3475	SIGLEC5
287	1e-07	1.52e-05	1.75854	1.83136	1.13798	27297	MGC26647
290	1e-07	1.52e-05	1.73255	2.03372	1.10826	31752	ZNF445
269	1e-07	1.52e-05	1.60022	1.35465	0.831668	22090	GPT2
293	1e-07	1.52e-05	1.53078	1.45915	1.06779	5331	APOC4
273	1e-07	1.52e-05	1.4504	1.65445	1.07575	36676	CORT
243	1e-07	1.52e-05	1.38253	1.15963	0.953104	11777	ZNF208
239	1e-07	1.52e-05	1.32097	1.52082	0.992909	22643	OR9G4
248	1e-07	1.52e-05	0.923228	1.53858	3.90464	17820	CTSB
265	1e-07	1.52e-05	0.568252	0.699223	1.29405	14672	PSMA7
228	1e-07	1.52e-05	0.210447	0.28422	0.616124	6114	CKS2
305	2e-07	2.8e-05	51.3762	94.6408	6.95717	20652	LIPF
307	2e-07	2.8e-05	5.69883	4.13902	1.72379	35405	ANAPC2
298	2e-07	2.8e-05	5.27792	4.5601	1.11793	29794	ZNF142
296	2e-07	2.8e-05	4.34874	3.45177	1.04049	31364	PHF13
314	2e-07	2.8e-05	3.95529	3.71683	1.26035	21126	SPDEF
316	2e-07	2.8e-05	3.72192	4.34738	1.2296	20336	ACTL6B
311	2e-07	2.8e-05	2.98153	4.73602	0.92891	44252	BID
303	2e-07	2.8e-05	2.49114	3.17676	1.35686	11052	VSIG2
299	2e-07	2.8e-05	2.03001	1.94055	1.11095	2549	TTLL4
309	2e-07	2.8e-05	1.93046	1.84668	1.21865	21171	BCAR1
308	2e-07	2.8e-05	1.8066	1.7416	1.0458	34180	OATL1
302	2e-07	2.8e-05	1.5747	2.53651	0.703032	41845	AKR1C1
306	2e-07	2.8e-05	1.47734	1.71866	1.08863	12073	PPM1K
315	2e-07	2.8e-05	0.947733	1.37703	5.3337	21480	COL1A2
300	2e-07	2.8e-05	0.498661	0.869155	3.32905	8023	SPARC
333	3e-07	3.94e-05	4.68943	3.56637	1.11868	9211	FKBP1B
338	3e-07	3.94e-05	3.99855	3.26805	0.971205	2206	RBPSUH
324	3e-07	3.94e-05	3.99261	3.43384	1.30111	25815	UBAP2L
332	3e-07	3.94e-05	3.8906	3.48911	1.19643	6410	OTOA
325	3e-07	3.94e-05	3.72891	2.33826	0.586215	16348	EMP3
321	3e-07	3.94e-05	3.69771	3.45321	1.60552	39127	SMR3A
336	3e-07	3.94e-05	3.14145	3.32225	1.33047	16755	C11orf53
322	3e-07	3.94e-05	2.85109	4.23067	1.38963	11065	OPTC
327	3e-07	3.94e-05	2.65262	2.52224	0.952247	34179	UBE2I
329	3e-07	3.94e-05	2.47694	1.30447	1.06659	22872	B3GNT4
335	3e-07	3.94e-05	2.47148	2.35104	1.43086	13102	C1orf166
334	3e-07	3.94e-05	2.32435	2.53069	1.24524	26511	MOGAT3
320	3e-07	3.94e-05	2.2628	2.206	1.18881	27016	SNX2
326	3e-07	3.94e-05	2.2313	1.96994	1.05463	23348	DCI
331	3e-07	3.94e-05	1.7166	2.12563	1.19421	26507	FAM13A1
328	3e-07	3.94e-05	1.32792	1.50596	1.03713	15025	ncRNA_ACA2a_42
330	3e-07	3.94e-05	1.19593	1.20483	0.971249	21944	FAM20A
323	3e-07	3.94e-05	0.699963	0.738799	1.14879	16436	MAD1L1
341	4e-07	5.03e-05	18.0729	27.0237	4.65834	14876	MGC27165
342	4e-07	5.03e-05	5.53797	2.50328	1.22625	5799	TRERF1
343	4e-07	5.03e-05	4.10336	3.64369	1.06149	9577	ADCY9
354	4e-07	5.03e-05	3.05332	2.26427	0.858384	29350	GART
340	4e-07	5.03e-05	3.00964	3.7698	1.88069	12839	PER2
352	4e-07	5.03e-05	2.40669	2.59674	1.30328	18494	THPO
351	4e-07	5.03e-05	2.20699	2.29905	0.999432	1630	RBED1
350	4e-07	5.03e-05	2.06081	1.85045	1.27531	7816	SIRPD
348	4e-07	5.03e-05	1.39866	1.74906	1.05591	2081	LOC339778
353	4e-07	5.03e-05	1.2588	1.2897	0.962405	111	LOC284009
347	4e-07	5.03e-05	1.16171	1.86518	3.97179	7825	IFITM2
345	4e-07	5.03e-05	0.599873	0.65923	0.992462	12852	NUP62
346	4e-07	5.03e-05	0.458032	0.531881	1.1152	21397	SERPINH1
349	4e-07	5.03e-05	0.413731	0.593848	1.21856	15440	ATP1B3
365	5e-07	6.07e-05	6.50058	3.79181	1.1242	29450	MJ-8000-184_199_REVCOMP
362	5e-07	6.07e-05	4.63263	3.00672	1.05158	5668	TAF1C
366	5e-07	6.07e-05	4.05024	2.99197	1.3384	16469	LRCH1
360	5e-07	6.07e-05	3.22697	2.90426	1.00329	2020	SORBS1
357	5e-07	6.07e-05	2.65993	2.72303	1.48559	7003	PMF1
367	5e-07	6.07e-05	2.13279	2.49212	1.17281	44402	KRTAP4-4
356	5e-07	6.07e-05	2.12348	1.50655	0.845355	13257	FAF1
361	5e-07	6.07e-05	1.92173	2.72104	1.10204	26147	GHRL
371	6e-07	6.98e-05	5.95202	3.19465	1.14895	23240	LOC25845
382	6e-07	6.98e-05	4.55739	3.45273	1.2677	19651	TSPAN17
377	6e-07	6.98e-05	4.15228	3.36405	1.35148	12552	LYNX1
373	6e-07	6.98e-05	3.76898	2.73441	1.11828	30994	AQP10
375	6e-07	6.98e-05	3.64584	3.53748	1.06688	13837	GTF3C5
370	6e-07	6.98e-05	3.22596	2.91215	1.08612	38683	DEPDC2
381	6e-07	6.98e-05	2.59478	3.96336	1.54938	15657	NDUFA9
368	6e-07	6.98e-05	2.16374	2.33168	1.34981	22504	C5orf4
376	6e-07	6.98e-05	2.15609	2.25239	1.35156	12388	FLJ20297
372	6e-07	6.98e-05	1.97806	2.14947	1.24449	24016	TAF6
374	6e-07	6.98e-05	1.8685	1.66877	1.08244	28345	KATNB1
379	6e-07	6.98e-05	1.56555	1.64598	1.01628	3387	SLC25A26
380	6e-07	6.98e-05	1.45254	1.62505	1.00588	40192	COX11
384	7e-07	7.83e-05	5.22514	2.79152	1.09231	40664	DKFZP564I1171
393	7e-07	7.83e-05	4.79961	2.52175	1.45995	4533	SPTLC1
392	7e-07	7.83e-05	4.28571	3.66995	1.24036	28370	AAAS
386	7e-07	7.83e-05	3.96204	4.21574	1.87533	5864	KRT3
396	7e-07	7.83e-05	3.80942	3.33437	1.48159	24226	TNFRSF8
395	7e-07	7.83e-05	3.26193	3.10931	1.50353	7270	SEC31L2
387	7e-07	7.83e-05	2.84582	3.46243	1.56959	15487	TRIM3
397	7e-07	7.83e-05	2.84046	2.4241	1.0357	17098	LRP1
391	7e-07	7.83e-05	2.74634	2.43846	1.03762	39208	PCBP4
394	7e-07	7.83e-05	2.53862	1.26675	0.925591	5101	MSH5
390	7e-07	7.83e-05	1.94918	2.00514	1.12232	24580	RAB27A
388	7e-07	7.83e-05	0.733357	1.08275	2.94637	14296	S100A10
385	7e-07	7.83e-05	0.671936	0.74208	1.43305	35390	CAMK2N1
405	8e-07	8.76e-05	7.76343	8.93332	2.19838	18082	VSIG1
402	8e-07	8.76e-05	5.81517	4.79319	1.5318	27064	C19orf53
401	8e-07	8.76e-05	4.26363	3.52618	1.26529	2368	KRTAP10-1
404	8e-07	8.76e-05	3.92508	3.39311	1.28208	30679	KIAA0427
406	8e-07	8.76e-05	3.44413	3.57329	1.26236	28870	OPRL1
403	8e-07	8.76e-05	2.75645	2.08085	1.09903	26627	GJA4
399	8e-07	8.76e-05	2.62935	2.42607	1.28225	43460	RASGRP4
407	8e-07	8.76e-05	1.57466	1.68378	0.961211	10449	GAMT
410	9e-07	9.68e-05	2.73712	4.69302	1.50599	17938	SOSTDC1
413	9e-07	9.68e-05	2.52709	2.05179	1.12071	7279	POU2AF1
414	9e-07	9.68e-05	1.84327	1.59216	0.89686	6279	URG4
412	9e-07	9.68e-05	1.72989	1.7643	0.911544	937	MGC45438
409	9e-07	9.68e-05	1.3505	1.82974	6.30815	29498	CXCL1
411	9e-07	9.68e-05	0.511565	0.540529	0.774056	17680	WDR12
408	9e-07	9.68e-05	0.427209	0.578438	1.38155	6325	CTSL
425	1e-06	0.0001048	6.30193	10.7697	2.2655	13024	LTF
418	1e-06	0.0001048	5.70294	5.13904	1.47032	27895	SHARPIN
422	1e-06	0.0001048	5.3923	3.72617	1.24826	17964	KIAA1183
419	1e-06	0.0001048	4.35719	2.43171	1.64902	20609	IGFBP4
421	1e-06	0.0001048	2.87175	2.5401	1.42369	9002	TCEA3
423	1e-06	0.0001048	2.60387	2.78105	1.3478	8045	PKIB
417	1e-06	0.0001048	2.23431	2.43252	1.2991	4785	LOC115110
420	1e-06	0.0001048	1.85053	2.38227	1.16162	20775	COL4A6
416	1e-06	0.0001048	1.45538	1.73165	1.08214	634	TXNRD2
424	1e-06	0.0001048	1.28984	1.37184	1.02202	27283	FBXL13
415	1e-06	0.0001048	0.787814	0.88801	2.40802	11322	CTHRC1
431	1.1e-06	0.0001126	3.35766	2.52172	1.21771	2547	FLJ27365
430	1.1e-06	0.0001126	2.91618	2.91597	1.45786	34373	ARRDC1
432	1.1e-06	0.0001126	1.51207	1.40138	1.00225	41422	AMAC1L2
426	1.1e-06	0.0001126	1.49849	1.54988	1.07299	6387	FBXO9
434	1.1e-06	0.0001126	1.47977	1.6237	1.15585	15810	AGPAT1
427	1.1e-06	0.0001126	1.30315	1.43751	1.0104	26743	DNM1
429	1.1e-06	0.0001126	1.28907	1.24524	1.03475	20827	ABHD6
433	1.1e-06	0.0001126	0.686201	0.829894	1.18991	6007	MRPL47
428	1.1e-06	0.0001126	0.670086	0.723875	1.08156	20565	PRMT1
437	1.2e-06	0.0001204	14.0819	15.4499	2.09925	37265	LOC91948
444	1.2e-06	0.0001204	2.93337	2.68086	1.1707	39670	AGXT
436	1.2e-06	0.0001204	2.75445	2.16684	0.953084	38349	RBM21
443	1.2e-06	0.0001204	2.54899	2.19451	1.36733	10414	KIAA2013
442	1.2e-06	0.0001204	2.29941	2.42185	0.998081	29282	RUNDC2A
439	1.2e-06	0.0001204	1.39677	1.52381	1.11384	23056	COL9A2
438	1.2e-06	0.0001204	1.15806	1.39753	0.922415	21778	HMFN0839
440	1.2e-06	0.0001204	0.881697	0.970472	1.62257	18249	RIPK2
450	1.3e-06	0.0001284	3.00368	2.86611	1.09366	42292	SLC29A2
447	1.3e-06	0.0001284	2.81193	2.41765	1.17129	28364	CXorf36
451	1.3e-06	0.0001284	2.15361	1.75908	1.0387	32836	TTN
449	1.3e-06	0.0001284	2.08023	2.24849	1.3012	14736	C14orf172
445	1.3e-06	0.0001284	1.93892	1.8809	0.98237	42633	FOXF2
446	1.3e-06	0.0001284	1.41612	1.59069	0.962136	14259	ME1
448	1.3e-06	0.0001284	1.3546	1.30271	0.98035	8236	C1orf20
463	1.4e-06	0.0001344	4.5593	3.67087	1.20668	26051	CPNE5
457	1.4e-06	0.0001344	4.502	3.62783	1.23619	31363	C16orf7
453	1.4e-06	0.0001344	3.79218	15.4845	1.41786	10057	IGJ
456	1.4e-06	0.0001344	3.72663	6.23767	1.74398	17664	LOC441282
464	1.4e-06	0.0001344	3.40027	2.7573	1.24507	40856	PLEKHB1
454	1.4e-06	0.0001344	2.39662	2.13649	0.898623	44353	MAL
452	1.4e-06	0.0001344	2.36459	2.78879	1.46233	5015	C1orf116
461	1.4e-06	0.0001344	2.32785	2.16417	1.03891	33444	ZDHHC14
462	1.4e-06	0.0001344	2.2749	1.99012	1.13603	1564	PCNXL2
455	1.4e-06	0.0001344	1.52124	1.6455	1.07978	44436	SLC26A8
459	1.4e-06	0.0001344	1.2695	1.68566	3.2994	1583	IFITM2
466	1.5e-06	0.0001428	8.24838	10.518	2.99568	10763	FCGBP
467	1.5e-06	0.0001428	2.98117	3.17963	1.12696	14453	MYL7
465	1.5e-06	0.0001428	1.78114	1.77105	1.18448	7343	SCAMP5
468	1.5e-06	0.0001428	0.575905	0.607183	0.81916	4998	UCK2
470	1.6e-06	0.0001491	2.16704	1.53159	1.21682	4173	RAI17
471	1.6e-06	0.0001491	2.0841	1.97603	1.20576	36202	CAPN9
477	1.6e-06	0.0001491	2.05998	1.74311	1.05879	42376	FAM46C
472	1.6e-06	0.0001491	1.93963	2.24357	1.06014	38511	VNN2
473	1.6e-06	0.0001491	1.523	1.73156	1.08001	5371	MGC2752
476	1.6e-06	0.0001491	1.33831	1.10637	0.577913	29842	CRIP2
478	1.6e-06	0.0001491	0.54678	0.677599	1.13976	5843	CNIH4
469	1.6e-06	0.0001491	0.341887	0.350119	0.805168	3511	IGFBP3
483	1.7e-06	0.0001555	7.13727	5.36559	1.85845	27155	CYP3A5
484	1.7e-06	0.0001555	3.56278	2.69238	1.07234	1461	BCR
479	1.7e-06	0.0001555	3.39262	2.54242	1.19383	7937	HCN2
485	1.7e-06	0.0001555	3.30147	3.44369	1.68654	5215	TSEN34
486	1.7e-06	0.0001555	2.74492	2.47886	1.25488	32117	CYB5R2
482	1.7e-06	0.0001555	2.0811	1.65196	0.921831	16948	SLC26A6
487	1.7e-06	0.0001555	1.62272	1.71561	1.02367	35620	GAMT
489	1.8e-06	0.0001633	4.88965	3.79954	1.26484	4236	TLCD1
490	1.8e-06	0.0001633	3.93991	3.06995	1.22554	41812	PVALB
488	1.8e-06	0.0001633	1.54081	1.95696	1.10669	167	PREI3
491	1.8e-06	0.0001633	1.42223	1.3454	0.973212	38201	USP20
493	1.9e-06	0.000171	2.67772	3.15807	1.1593	26023	LOC402778
494	1.9e-06	0.000171	2.51891	2.80134	1.11437	44428	PHGDH
495	1.9e-06	0.000171	2.34548	2.16311	1.33315	16238	ABLIM2
492	1.9e-06	0.000171	1.65024	1.84277	1.17616	13344	STATIP1
498	2e-06	0.0001789	2.2837	1.64817	0.976617	37712	LOC348174
497	2e-06	0.0001789	1.90642	1.69471	0.954213	37158	PDXP
496	2e-06	0.0001789	1.21872	1.24432	1.00675	28785	KRT9
502	2.1e-06	0.0001856	3.01624	2.85223	1.10183	32256	GHSR
499	2.1e-06	0.0001856	2.42978	2.57578	1.4171	20347	GPX3
500	2.1e-06	0.0001856	2.24771	2.4988	1.325	30330	NFIX
503	2.1e-06	0.0001856	2.08446	1.80207	1.06773	43382	AGXT
504	2.1e-06	0.0001856	1.61038	1.80601	1.06025	21373	CD300C
501	2.1e-06	0.0001856	1.52466	1.53437	0.971054	5060	HPN
507	2.2e-06	0.0001929	2.35822	3.14581	1.55452	2319	DHX57
505	2.2e-06	0.0001929	2.12078	1.12139	0.975201	6945	PROX2
506	2.2e-06	0.0001929	2.08336	2.10378	1.18489	52	CA7
511	2.3e-06	0.0001989	3.57315	3.64604	1.6751	16791	LOC349114
515	2.3e-06	0.0001989	3.00904	2.87572	1.13681	24769	CIP29
513	2.3e-06	0.0001989	2.8636	2.72723	1.40074	26209	GPS2
509	2.3e-06	0.0001989	2.72863	3.09806	0.976882	23373	PPIL3
512	2.3e-06	0.0001989	1.82905	1.76909	1.10366	20252	SPACA5
518	2.4e-06	0.000206	4.86063	2.40547	1.68486	22378	LOC339674
516	2.4e-06	0.000206	3.23861	2.02576	1.29046	6326	LATS2
519	2.4e-06	0.000206	2.92065	2.76035	1.21603	44465	KCNMB1
517	2.4e-06	0.000206	2.19457	1.93817	1.21655	18150	DPP3
520	2.5e-06	0.0002137	0.249407	0.272692	1.09726	27135	SPP1
524	2.7e-06	0.0002291	5.6892	10.9291	2.40211	11937	AKR1B10
522	2.7e-06	0.0002291	2.56962	1.32456	1.03436	40339	CDCA2
523	2.7e-06	0.0002291	1.90757	2.8446	1.4103	1388	FASTK
525	2.7e-06	0.0002291	0.657507	0.691687	0.899249	19077	C7orf24
527	2.8e-06	0.0002367	1.38309	1.35113	1.03348	18859	MAP1A
530	2.9e-06	0.0002437	5.22217	4.64715	1.74976	8196	GHSR
528	2.9e-06	0.0002437	1.81871	1.53898	1.00939	8430	ZNRF4
529	2.9e-06	0.0002437	0.56808	0.570005	0.918775	7972	WDSOF1
531	3e-06	0.0002507	1.93435	1.34537	1.09776	4999	NPR2
532	3e-06	0.0002507	1.07186	1.11024	0.95765	18695	NGEF
534	3.1e-06	0.0002581	2.54074	2.11972	1.19361	34999	PCYT2
535	3.1e-06	0.0002581	2.33765	2.14886	0.76854	36663	SMYD3
539	3.2e-06	0.000263	6.1806	4.36485	1.1816	9838	CHIA
536	3.2e-06	0.000263	5.56672	4.65221	1.76109	18099	DPCR1
541	3.2e-06	0.000263	4.50068	2.64649	1.2707	1080	ARPC1A
542	3.2e-06	0.000263	2.70817	2.46368	1.17255	38249	GH1
540	3.2e-06	0.000263	0.993477	1.0929	0.802341	1911	UROD
538	3.2e-06	0.000263	0.956939	1.05252	2.48845	16890	CLDN1
543	3.3e-06	0.0002702	2.50894	2.23191	0.955726	16771	PARVB
544	3.3e-06	0.0002702	0.811079	0.935813	2.09554	6961	SOD2
545	3.4e-06	0.0002774	1.83206	1.67211	1.16783	7341	FASTK
546	3.4e-06	0.0002774	0.454259	0.480022	0.786849	27872	SNRPE
548	3.5e-06	0.0002824	4.70098	5.72004	2.1772	18144	SLC25A23
552	3.5e-06	0.0002824	2.80493	2.96175	1.08122	17104	ANXA7
549	3.5e-06	0.0002824	2.71267	3.43014	1.65913	18809	BRD8
547	3.5e-06	0.0002824	0.942125	0.900762	1.12055	30870	HOXA10
554	3.6e-06	0.0002889	3.08422	2.26428	1.1864	12102	CHERP
555	3.6e-06	0.0002889	2.48767	2.32011	1.36671	19965	UBL3
553	3.6e-06	0.0002889	2.10022	1.87202	1.08074	8194	KNDC1
556	3.7e-06	0.0002954	2.82981	2.36306	1.14449	18491	DHX34
557	3.7e-06	0.0002954	1.71103	1.8786	1.04954	36353	MGC4825
558	3.7e-06	0.0002954	0.646256	0.690676	1.32038	4053	HSPH1
561	3.8e-06	0.0003012	3.28825	2.07669	1.25886	30455	ERF
559	3.8e-06	0.0003012	2.76747	3.25851	1.69254	7070	C6orf15
566	3.9e-06	0.0003069	2.24477	1.83158	0.951059	12271	CRYBB2
564	3.9e-06	0.0003069	2.20851	2.00427	1.15913	16259	OR6Q1
563	3.9e-06	0.0003069	1.95373	1.9672	0.949991	19563	IGFBP2
570	4e-06	0.0003126	3.66799	2.45833	1.50082	21079	RAET1L
567	4e-06	0.0003126	2.08527	1.31211	1.03231	4773	KIRREL3
569	4e-06	0.0003126	2.08169	2.02742	1.27423	31709	SLC38A5
568	4e-06	0.0003126	1.55299	1.50584	1.09935	741	C11orf72
575	4.1e-06	0.0003176	3.05337	2.12762	0.995019	36429	TRIM50A
574	4.1e-06	0.0003176	2.96752	3.02479	1.66909	11672	ADAM15
572	4.1e-06	0.0003176	2.10806	1.22812	1.03929	4874	HSFX1
571	4.1e-06	0.0003176	1.75065	1.5803	1.0076	33296	TMC8
573	4.1e-06	0.0003176	1.15499	1.27686	1.01743	21703	AIRE
576	4.2e-06	0.0003237	3.02678	2.77877	1.42702	20105	CIRBP
577	4.2e-06	0.0003237	2.44845	2.71157	1.02938	5968	ANXA7
578	4.2e-06	0.0003237	1.84565	1.65402	0.944196	31628	GPR30
579	4.3e-06	0.0003308	1.6457	1.42601	0.968933	28178	B3GAT1
580	4.4e-06	0.0003373	2.98629	2.67919	1.06107	37513	LRP1
581	4.4e-06	0.0003373	2.40643	2.40619	1.35868	28297	OGG1
585	4.5e-06	0.0003421	2.66465	2.76632	1.43295	27765	SPTB
583	4.5e-06	0.0003421	2.32374	3.61719	1.6172	26141	FAM92B
584	4.5e-06	0.0003421	2.16279	1.74943	1.01594	19065	RP5-1077B9.4
582	4.5e-06	0.0003421	1.76644	1.51598	1.00899	21237	EFTUD2
586	4.5e-06	0.0003421	0.627964	0.762959	0.997174	3885	MRPL17
589	4.6e-06	0.0003473	2.869	3.5391	1.47365	29860	TEPP
588	4.6e-06	0.0003473	2.27298	1.75529	1.10028	1076	LOC90379
590	4.6e-06	0.0003473	1.35741	1.75641	1.13592	17459	CABP1
587	4.6e-06	0.0003473	0.726895	0.869456	1.49755	14029	PSMA1
593	4.7e-06	0.0003513	2.67974	2.74737	1.05561	32809	RNF183
596	4.7e-06	0.0003513	2.39454	2.29669	1.00874	68	RLBP1
594	4.7e-06	0.0003513	2.26385	2.08901	1.18534	24435	UBL3
591	4.7e-06	0.0003513	1.71257	2.07248	1.166	37185	ALDH3A1
592	4.7e-06	0.0003513	0.693298	0.804778	1.19533	18152	UBE2N
599	4.9e-06	0.0003638	2.43289	1.95088	1.18027	6052	C9orf138
598	4.9e-06	0.0003638	1.82302	1.72217	1.00611	27575	ADAMTS13
601	5e-06	0.00037	1.76015	1.98293	1.27755	20492	C19orf19
602	5e-06	0.00037	1.47103	1.70819	0.979086	6207	P2RX2
603	5.1e-06	0.0003736	5.01249	5.06914	2.14803	23279	ACTL6B
606	5.1e-06	0.0003736	3.4432	2.84105	1.13554	43448	PLUNC
608	5.1e-06	0.0003736	3.43596	3.00455	1.2628	42917	KIF1B
605	5.1e-06	0.0003736	1.98388	1.84918	0.999172	9555	SLC25A4
607	5.1e-06	0.0003736	1.10103	1.16259	2.38192	5516	MUC3B
604	5.1e-06	0.0003736	0.384272	0.417784	0.696844	3550	CCT5
611	5.2e-06	0.0003779	2.68141	2.4509	1.33839	37875	CC2D1A
613	5.2e-06	0.0003779	2.6328	2.10201	1.37095	7202	MAST3
609	5.2e-06	0.0003779	2.13427	2.31433	1.12868	462	TBXAS1
610	5.2e-06	0.0003779	1.17247	1.28554	0.583513	8538	MAGEC1
617	5.5e-06	0.0003971	3.95666	2.52893	1.30198	34505	ZNF655
616	5.5e-06	0.0003971	1.31376	1.48822	0.630293	18697	AKR1C1
619	5.6e-06	0.000403	1.77697	2.0432	1.12412	11219	FLJ35390
623	5.7e-06	0.0004069	3.60231	4.29795	1.28527	25090	BZRAP1
621	5.7e-06	0.0004069	2.74432	3.3683	1.4022	34401	MGC15523
624	5.7e-06	0.0004069	2.68745	2.13148	1.19937	33644	FGD4
622	5.7e-06	0.0004069	1.75173	1.29889	1.04346	30259	KRT7
620	5.7e-06	0.0004069	1.62488	1.64862	1.02638	14148	ARHGEF4
627	5.8e-06	0.000412	4.00602	3.49213	1.58971	4791	PLK1
625	5.8e-06	0.000412	2.0357	1.67047	1.09747	8165	OR2V2
629	5.9e-06	0.0004158	4.14723	3.82989	1.11188	25733	GNB1
628	5.9e-06	0.0004158	2.3544	2.85258	1.52549	34639	CCDC27
631	5.9e-06	0.0004158	2.01837	1.69825	0.963863	6766	CERK
632	5.9e-06	0.0004158	1.3246	1.28322	0.997162	29944	DOC2A
630	5.9e-06	0.0004158	0.568069	0.627066	0.943688	1246	TTYH3
633	6e-06	0.0004222	1.51202	1.46881	1.08315	32095	GSN
634	6.1e-06	0.0004279	1.37278	1.37368	1.04523	22689	CCDC60
635	6.1e-06	0.0004279	0.200075	0.257106	0.680918	7764	TOP2A
640	6.2e-06	0.0004315	3.48996	2.41924	1.06085	6918	FLJ42875
639	6.2e-06	0.0004315	1.58544	1.8353	0.975037	6828	SH3GLB2
636	6.2e-06	0.0004315	0.422217	0.671438	1.10204	20737	PPIA
638	6.2e-06	0.0004315	0.180609	0.299581	0.616651	2407	LDHA
643	6.3e-06	0.0004358	2.93574	2.27093	1.45646	12598	CRTC2
644	6.3e-06	0.0004358	2.87076	3.42215	1.50516	34870	GUCY1A3
642	6.3e-06	0.0004358	2.69434	2.55123	1.45119	3304	B3GAT3
641	6.3e-06	0.0004358	1.40138	1.38046	1.02456	40471	RGS11
645	6.4e-06	0.0004406	2.05855	1.79543	1.22114	10276	RUTBC3
646	6.4e-06	0.0004406	1.80277	1.76969	1.02228	35932	EP400
647	6.4e-06	0.0004406	0.400152	0.421243	0.838735	15823	TFRC
648	6.5e-06	0.0004468	2.35899	2.47655	1.23987	42345	LILRP2
649	6.6e-06	0.000453	0.812597	0.811932	1.13566	9755	ESM1
650	6.7e-06	0.0004591	3.48509	3.5997	1.48253	44149	HTR3A
651	6.8e-06	0.0004653	2.29203	1.76887	1.06854	11437	MGC4294
653	6.9e-06	0.0004692	2.11485	2.65713	1.51102	13539	DKFZp434N035
652	6.9e-06	0.0004692	1.39403	1.50285	1.0859	4421	RTN4RL2
655	6.9e-06	0.0004692	1.33171	1.54972	1.05976	29225	TMPRSS6
654	6.9e-06	0.0004692	0.416226	0.675144	1.26829	22790	RAN
657	7.1e-06	0.0004814	2.22204	2.01972	1.132	33016	ECE1
656	7.1e-06	0.0004814	1.02128	1.11956	2.25392	2433	CCL15
658	7.2e-06	0.0004867	1.71118	1.6133	1.13211	13582	C21orf15
659	7.2e-06	0.0004867	1.58863	1.67033	1.115	7618	SIDT2
660	7.3e-06	0.0004927	0.931536	0.941162	1.30749	24138	COL8A1
663	7.5e-06	0.0005039	1.73651	2.01217	1.09028	39672	CDA
662	7.5e-06	0.0005039	1.72621	1.79167	0.951367	16172	HMBS
664	7.6e-06	0.0005091	2.65968	2.17296	1.15331	35031	LRRC38
665	7.6e-06	0.0005091	2.54553	2.39805	1.2395	20	CIRBP
666	7.8e-06	0.0005193	3.12381	2.39198	1.04968	12695	NPHP1
669	7.8e-06	0.0005193	3.00026	2.93225	1.13111	3938	ALDOA
667	7.8e-06	0.0005193	1.40884	1.4059	1.02558	43037	OR52L1
668	7.8e-06	0.0005193	1.23249	1.30729	2.50527	1843	COL4A1
672	8e-06	0.0005303	1.72045	2.28531	1.07081	34681	TULP1
671	8e-06	0.0005303	1.3962	1.25982	1.00746	30637	MGC45800
673	8.2e-06	0.0005419	2.14328	2.62226	1.37354	37874	CD207
675	8.3e-06	0.0005469	2.29276	1.96208	1.27751	15424	EDG5
676	8.3e-06	0.0005469	1.98448	1.0538	0.882471	3646	SLC5A5
681	8.4e-06	0.0005494	4.3858	1.88361	0.918169	35113	ND5
679	8.4e-06	0.0005494	2.19925	2.62113	1.38333	21785	DDR1
677	8.4e-06	0.0005494	1.95769	2.01252	1.20085	40431	FBXO18
682	8.5e-06	0.0005544	2.65686	1.92177	1.33792	8422	PRAF2
684	8.6e-06	0.0005601	2.46836	2.36888	1.33422	26130	CENTG1
685	8.8e-06	0.0005697	15.3839	6.27009	2.32489	30911	RPH3A
688	8.8e-06	0.0005697	7.19633	3.30223	1.68465	36546	PIGO
686	8.8e-06	0.0005697	2.51866	4.03113	1.40059	27438	PCBP3
687	8.8e-06	0.0005697	2.00257	1.98523	1.13777	20251	ELL2
690	9e-06	0.000581	2.01901	2.66305	1.07436	42915	CERK
689	9e-06	0.000581	0.316572	0.412716	0.768856	2985	CKS1B
691	9.1e-06	0.0005849	1.61628	1.75851	5.92531	43604	COL1A1
693	9.1e-06	0.0005849	1.4377	1.47919	0.993892	37311	ADIPOR2
695	9.2e-06	0.000588	2.8687	2.20776	1.03496	12772	RP3-402G11.5
696	9.2e-06	0.000588	2.48874	1.80228	1.30444	14888	C1orf106
697	9.2e-06	0.000588	1.93977	2.23465	1.24135	34271	CELP
699	9.5e-06	0.0006054	1.64382	1.35365	1.01362	38770	KIF1A
701	9.6e-06	0.00061	2.48381	1.62497	1.11123	6343	BRD8
700	9.6e-06	0.00061	2.45391	3.55194	1.64323	18920	C1orf159
702	9.7e-06	0.0006146	2.41741	1.98141	1.10854	22187	PRRT1
703	9.7e-06	0.0006146	1.75268	1.70124	1.18919	23661	IL17RE
704	9.8e-06	0.0006201	0.4171	0.463703	0.907173	35244	HSPD1
706	1e-05	0.0006309	1.99341	2.05559	1.06686	30071	SLC43A1
705	1e-05	0.0006309	1.69279	1.76157	1.03429	24835	PXMP2
707	1.02e-05	0.0006417	4.53446	2.20239	1.63554	15857	HTR3E
708	1.02e-05	0.0006417	3.72819	2.56046	1.47542	15936	TPP1
709	1.03e-05	0.0006462	1.41288	1.29977	0.890035	4272	RECQL
710	1.03e-05	0.0006462	0.541444	0.646313	0.890203	5734	SNRPB
713	1.04e-05	0.0006497	4.31691	3.02813	1.48646	44078	CDIPT
712	1.04e-05	0.0006497	2.18743	2.98518	1.39668	26810	MRPL52
711	1.04e-05	0.0006497	0.816754	0.8702	1.21846	21010	LPGAT1
715	1.05e-05	0.0006541	2.75867	2.52572	1.12383	26922	PLEKHK1
714	1.05e-05	0.0006541	2.60223	3.80399	1.69062	17691	CENTD2
718	1.07e-05	0.0006638	1.79881	2.06969	1.28013	23303	GREB1
717	1.07e-05	0.0006638	0.950186	0.958504	0.559562	30104	PLCXD1
720	1.09e-05	0.0006743	2.73384	3.59255	1.73346	11918	PAK3
719	1.09e-05	0.0006743	1.53656	1.74578	1.13221	42515	ZNF273
722	1.1e-05	0.0006777	3.37964	3.39929	1.28332	15371	KIAA0415
723	1.1e-05	0.0006777	2.53604	2.12086	1.18138	35147	MOV10L1
721	1.1e-05	0.0006777	1.04222	1.15814	2.57171	27812	SULF1
724	1.11e-05	0.0006829	1.28134	1.3346	0.958545	41456	KIAA0753
727	1.12e-05	0.0006853	4.56883	2.33422	1.12041	44429	GRLF1
726	1.12e-05	0.0006853	2.28196	1.89544	1.07441	13093	CDH23
728	1.12e-05	0.0006853	1.21228	1.2903	1.01965	29404	SMOX
729	1.13e-05	0.0006905	1.89451	1.8958	1.0671	37581	CNN2
730	1.15e-05	0.0007008	8.35525	8.15698	2.21383	21858	MT1M
731	1.15e-05	0.0007008	1.83201	1.93559	1.06584	40946	SSTR1
735	1.16e-05	0.000703	6.00854	21.0253	3.76818	16433	LTF
732	1.16e-05	0.000703	2.65034	2.02186	1.29313	26757	YIPF2
733	1.16e-05	0.000703	2.04712	2.0334	1.36318	12525	SGCA
734	1.16e-05	0.000703	1.61572	1.85212	1.16237	23034	SCGB1C1
737	1.17e-05	0.0007062	3.43817	7.65457	1.88226	7625	AKR1B10
738	1.17e-05	0.0007062	2.83066	1.90443	1.26888	23301	TBPL1
736	1.17e-05	0.0007062	1.59877	1.39993	0.973123	30181	ALDH6A1
740	1.18e-05	0.0007103	3.08392	2.57867	1.58768	22000	SUCLG2
741	1.19e-05	0.0007153	0.502742	0.515387	0.79149	3339	RUVBL1
743	1.21e-05	0.0007254	2.46292	2.10281	1.13157	34411	ZNF710
742	1.21e-05	0.0007254	0.92308	0.994242	1.43778	12288	UBE2D1
744	1.22e-05	0.0007304	4.85599	2.74207	1.56608	23193	mtRNA_ND1
745	1.23e-05	0.0007344	1.60763	1.41872	1.01555	41356	LOC154822
746	1.23e-05	0.0007344	1.24526	1.26901	1.02915	19297	SIT1
747	1.24e-05	0.0007384	1.47823	1.41764	1.07782	10163	LY9
749	1.25e-05	0.0007434	1.50691	2.04371	1.21855	22933	MXRA8
750	1.27e-05	0.0007533	1.41968	1.7609	1.12455	15510	C21orf70
752	1.28e-05	0.0007582	0.761046	0.893715	1.47658	3900	FER1L3
753	1.29e-05	0.0007601	2.39409	1.68786	1.23798	25917	BGLAP
755	1.29e-05	0.0007601	2.2334	2.4926	1.11889	3875	KNS2
754	1.29e-05	0.0007601	1.96603	1.74251	1.03408	25173	AQP4
756	1.29e-05	0.0007601	1.61655	1.59591	1.02235	28258	PIM2
757	1.3e-05	0.000765	2.4165	2.57764	1.28925	36936	POR
759	1.31e-05	0.0007688	19.603	20.3695	5.48736	12847	ORF1-FL49
758	1.31e-05	0.0007688	3.32051	2.44194	1.28267	38371	ADAMTS13
760	1.32e-05	0.0007716	1.7257	1.49549	1.00845	42315	MAGEC3
762	1.32e-05	0.0007716	1.63947	2.25356	1.16224	26715	DKFZP566N034
761	1.32e-05	0.0007716	1.61482	6.45882	1.88515	11286	ADAMTS7
763	1.33e-05	0.0007754	2.56543	2.74428	1.49269	28534	AES
766	1.35e-05	0.000785	2.6128	3.69879	1.88999	7157	OBP2B
765	1.35e-05	0.000785	2.06899	1.93078	1.1282	9048	CYP11A1
767	1.36e-05	0.0007898	3.39069	3.92356	1.46874	40995	GABRE
769	1.37e-05	0.0007936	2.09615	2.12071	1.0936	14879	KIAA1539
768	1.37e-05	0.0007936	1.52631	1.57188	1.01298	55	CRX
772	1.39e-05	0.000802	1.96959	1.47496	1.13185	639	APOL3
771	1.39e-05	0.000802	1.70994	1.86702	0.957825	3881	ZNF341
774	1.41e-05	0.0008115	0.564085	0.595813	0.801163	7739	PAK1IP1
777	1.44e-05	0.0008255	2.87685	2.52262	1.43513	1567	LOC284948
776	1.44e-05	0.0008255	2.42996	2.14348	1.19243	31486	EDG3
779	1.45e-05	0.0008291	1.63623	1.52858	1.06056	33431	PRLR
782	1.47e-05	0.0008341	1.69397	1.65787	5.09371	13231	CXCL9
781	1.47e-05	0.0008341	1.64747	2.44537	1.43781	24482	FBXO24
783	1.47e-05	0.0008341	1.20483	1.28121	1.00463	39317	PCAF
787	1.48e-05	0.0008377	2.72419	2.41073	1.19792	16585	KCNH3
786	1.48e-05	0.0008377	1.32433	1.95004	1.15499	9112	ELL
788	1.49e-05	0.0008401	2.15889	2.51655	1.3889	35418	SYT8
791	1.51e-05	0.0008503	2.56668	2.55548	1.07709	23486	LOC93444
792	1.54e-05	0.0008661	2.31187	1.63001	1.22559	23954	CPNE7
794	1.55e-05	0.0008696	1.55249	1.44398	1.04683	15593	APOBEC2
793	1.55e-05	0.0008696	1.46752	1.31943	0.857537	41357	RFC5
797	1.56e-05	0.0008719	2.68981	3.16308	1.52371	18636	FAM82B
795	1.56e-05	0.0008719	1.77514	1.63579	1.11602	29750	PFDN1
796	1.56e-05	0.0008719	1.62904	1.51	1.01368	40947	MYRIP
798	1.57e-05	0.0008764	2.00332	2.4544	0.993955	2212	SYCE1
799	1.58e-05	0.0008808	0.489161	0.611614	1.03004	7379	C6orf173
801	1.59e-05	0.0008831	2.48318	2.78838	1.32621	10857	EZH2
800	1.59e-05	0.0008831	1.38156	1.72179	4.11239	12372	IFITM1
803	1.6e-05	0.0008876	2.39147	1.33255	1.07348	30548	HNF4A
804	1.61e-05	0.000892	1.38338	1.11348	0.878122	15722	HIPK2
805	1.62e-05	0.0008964	0.728348	0.856464	1.35862	3259	CREG1
806	1.63e-05	0.0009008	0.368158	0.401334	0.721169	14578	CKS1B
808	1.67e-05	0.0009206	2.78118	2.96458	1.3794	10798	MT1JP
809	1.68e-05	0.000925	2.13436	2.35751	1.02739	10672	DGKA
810	1.69e-05	0.0009294	1.80489	2.40849	0.814392	15589	IGLJ3
811	1.7e-05	0.0009337	1.71007	1.26527	1.07416	3897	ADARB2
813	1.71e-05	0.0009369	2.18252	2.27975	1.06008	35864	DMAP1
812	1.71e-05	0.0009369	0.770535	0.724884	0.93702	11713	MTERFD1
814	1.73e-05	0.0009467	6.21857	2.36313	1.42125	41811	POU3F1
817	1.74e-05	0.0009487	1.78716	1.7515	1.04614	44192	RXRG
815	1.74e-05	0.0009487	1.6709	1.60616	1.03274	12966	LOC400960
816	1.74e-05	0.0009487	1.61478	1.33623	1.08027	36491	LOC282992
818	1.75e-05	0.0009518	1.01628	1.0831	1.60942	11476	UBE2D1
820	1.76e-05	0.0009561	1.76191	1.7368	1.16045	2599	MAPK11
821	1.77e-05	0.0009603	2.09823	1.7767	1.19584	20987	OSBPL7
826	1.82e-05	0.0009815	2.19741	2.2295	1.32669	21516	SDR-O
825	1.82e-05	0.0009815	1.87871	2.80666	1.06835	15877	TBRG4
827	1.83e-05	0.0009857	0.344739	0.535359	0.750184	7508	LOC112714
828	1.84e-05	0.0009887	1.54522	1.27527	0.96803	3369	MSTP9
829	1.84e-05	0.0009887	0.719236	0.884402	0.349749	20759	C3orf57
830	1.85e-05	0.0009917	19.442	7.36318	2.88523	15769	mtRNA_CYTB
831	1.85e-05	0.0009917	3.32279	2.2217	1.43153	10142	GDA
832	1.86e-05	0.0009922	2.69297	2.52306	1.11054	43245	GHSR
835	1.86e-05	0.0009922	2.09035	2.22786	1.23256	37198	TUBG2
834	1.86e-05	0.0009922	1.58416	1.90718	1.20306	36231	C9orf74
833	1.86e-05	0.0009922	1.56974	1.6738	1.0295	227	ATP6V0D1
836	1.87e-05	0.0009964	0.932555	1.10827	1.55135	24250	LIPG
837	1.88e-05	0.0010005	1.74744	1.63223	1.07066	7027	OKL38
839	1.89e-05	0.0010034	3.22367	1.68892	1.2197	7008	SLC9A1
838	1.89e-05	0.0010034	0.981735	1.00399	1.23549	34961	EPHB2
840	1.9e-05	0.0010075	1.49364	2.51384	4.36655	19415	TACSTD1
842	1.91e-05	0.0010104	1.00003	1.03504	1.4712	17413	EPHB2
844	1.92e-05	0.0010133	1.22931	1.12747	0.820561	4365	TMEM161B
845	1.93e-05	0.0010174	0.955486	0.959935	0.829232	24972	SRPX
846	1.95e-05	0.0010267	1.72502	1.54912	1.08894	31781	GRLF1
847	1.97e-05	0.0010348	5.11812	6.67486	2.46241	30771	TRAPPC6A
848	1.97e-05	0.0010348	1.52802	1.46735	1.00458	9673	TLN1
849	2e-05	0.0010493	4.59164	8.52063	1.39719	16296	LOC91316
850	2.01e-05	0.0010509	3.39736	1.67349	1.40912	3657	PBEF1
851	2.01e-05	0.0010509	1.95655	1.17171	1.02488	32855	C19orf15
853	2.03e-05	0.0010601	1.86684	1.49554	1.14017	12161	QRSL1
856	2.06e-05	0.001072	2.73113	2.40028	1.56395	2317	SEZ6L2
855	2.06e-05	0.001072	1.97595	2.14777	1.05142	29015	hCG_23177
857	2.07e-05	0.0010759	2.50372	2.65452	1.35411	37626	CPLX2
859	2.1e-05	0.001089	1.31944	1.63952	1.15262	30368	SCARA5
861	2.11e-05	0.0010916	0.28014	0.316771	0.704965	8576	THBS2
863	2.13e-05	0.0010994	3.29244	3.75217	1.75113	14998	NFAM1
866	2.2e-05	0.0011303	1.94467	2.06743	1.29585	15357	ELA1
867	2.2e-05	0.0011303	1.76746	1.85426	1.1102	7253	FLJ22688
865	2.2e-05	0.0011303	1.39483	1.60989	1.06475	3877	KIAA1967
868	2.22e-05	0.0011393	2.51172	1.53808	1.01584	23470	POLR2C
870	2.23e-05	0.0011418	1.1572	1.67437	0.563073	35775	C14orf68
869	2.23e-05	0.0011418	1.0202	0.93456	1.33087	6902	HNRPK
871	2.25e-05	0.0011507	1.05079	1.10805	1.58985	29066	SDS
873	2.3e-05	0.0011722	2.2127	1.82634	1.18233	37977	LY6G6C
874	2.3e-05	0.0011722	1.47634	1.40696	0.95363	4913	IBRDC1
875	2.31e-05	0.001176	1.38521	1.48511	3.4661	20165	CXCL10
876	2.32e-05	0.0011797	0.505833	0.459572	0.71407	2730	CSE1L
877	2.33e-05	0.0011834	2.62689	3.71613	1.82501	657	OBP2A
879	2.36e-05	0.0011959	3.97578	4.21395	1.85855	36827	FKBP2
880	2.37e-05	0.0011997	1.57927	1.85676	0.939321	9392	METT5D1
881	2.39e-05	0.0012084	2.71501	2.11786	1.11631	1743	LRP5
882	2.41e-05	0.001213	3.75807	2.62286	1.17796	43603	DACH2
883	2.41e-05	0.001213	2.21209	1.87441	1.10147	17483	PRSS27
884	2.41e-05	0.001213	1.76744	2.1424	1.15176	34974	PER2
885	2.41e-05	0.001213	1.21484	1.32936	2.7124	32920	TMEPAI
886	2.45e-05	0.0012317	1.00379	1.00729	1.5102	7874	PLS3
887	2.46e-05	0.0012354	0.613415	0.711424	1.11988	368	PDCD5
888	2.47e-05	0.001239	1.40612	1.39588	0.934584	6430	PUNC
889	2.49e-05	0.0012462	2.44311	2.41063	1.38844	572	AFAR3
892	2.51e-05	0.0012534	2.49865	2.17857	1.06071	43972	APTX
893	2.52e-05	0.0012556	1.76448	1.77326	1.1826	11785	LOC389033
894	2.52e-05	0.0012556	1.61398	1.94914	1.15212	10104	MAP2K3
895	2.53e-05	0.0012578	0.495084	0.673119	1.2694	34422	HSPE1
897	2.54e-05	0.0012599	2.39522	2.26232	0.974472	5934	POLR3K
899	2.55e-05	0.0012621	3.14359	2.80541	1.71238	2374	CYP46A1
900	2.55e-05	0.0012621	1.51233	2.06966	3.99458	39064	IFITM3
902	2.57e-05	0.0012664	1.64049	2.03095	0.90357	23848	AKR1C2
903	2.57e-05	0.0012664	0.358554	0.417287	0.818101	40665	UBE2C
905	2.59e-05	0.0012748	2.05645	1.87989	1.21125	31368	DSPG3
907	2.61e-05	0.0012818	1.14902	1.08312	0.823263	40557	MGC33214
906	2.61e-05	0.0012818	0.52762	0.620852	0.916759	9550	PSMB2
909	2.68e-05	0.0013133	3.48862	3.14661	1.89701	21878	CALCOCO1
910	2.69e-05	0.0013167	0.714898	0.793227	1.15143	9423	G3BP1
911	2.7e-05	0.0013202	2.1905	2.00526	1.11651	38409	LOC150763
913	2.73e-05	0.0013319	1.71279	1.56615	1.02519	41650	TSPAN17
915	2.75e-05	0.0013388	1.65677	1.59599	1.00125	10448	KCNJ16
914	2.75e-05	0.0013388	1.55468	1.58237	1.09327	40745	TNFRSF8
916	2.76e-05	0.0013422	2.37034	2.02918	1.09464	29731	PLCB2
919	2.78e-05	0.0013475	5.24916	3.68771	1.40418	39452	MFSD4
917	2.78e-05	0.0013475	2.28327	1.95291	1.06524	27667	GALNS
918	2.78e-05	0.0013475	1.52314	1.5875	1.07492	12834	MFI2
921	2.79e-05	0.0013494	1.06394	1.08554	1.022	7135	SIRT6
923	2.82e-05	0.0013609	2.58072	2.77437	1.56047	25750	FBF1
924	2.83e-05	0.0013643	1.05195	1.24075	1.82339	1934	NMI
925	2.85e-05	0.0013724	1.55936	1.70041	1.14739	28807	U2AF1L4
927	2.86e-05	0.0013743	2.16246	1.76214	1.09048	22845	NUMA1
926	2.86e-05	0.0013743	1.38163	1.30636	1.01067	25516	SLC28A1
928	2.87e-05	0.0013776	0.757786	0.763643	1.05553	13161	PTPN12
929	2.89e-05	0.0013842	2.39746	1.91461	1.25295	7132	DBF4B
930	2.89e-05	0.0013842	1.5421	1.21117	1.04082	26236	PTPRC
931	2.96e-05	0.0014147	1.42688	1.56915	0.95758	3988	MEP1B
933	2.98e-05	0.0014227	0.627716	0.57625	0.898037	17451	DKC1
935	2.99e-05	0.0014245	3.2188	6.55912	1.53892	6514	LOC389429
934	2.99e-05	0.0014245	1.61976	1.6666	1.00729	16344	MGC32805
938	3.02e-05	0.0014341	1.57959	1.45668	1.10061	30689	CLPS
939	3.04e-05	0.0014406	2.22068	2.08556	1.16162	24929	EPN2
940	3.04e-05	0.0014406	2.18065	1.91737	1.20585	39739	TCOF1
943	3.06e-05	0.0014454	2.09613	2.51812	1.3476	25832	SOCS5
942	3.06e-05	0.0014454	1.95889	1.94522	1.05033	25193	HIST1H2BM
941	3.06e-05	0.0014454	1.2206	1.4327	1.06715	23028	FBXW4
944	3.07e-05	0.0014486	0.438252	0.467487	0.703583	11720	CSE1L
945	3.09e-05	0.0014565	0.628329	0.703933	1.02202	16338	DDX48
946	3.1e-05	0.0014581	4.16924	2.39877	1.45777	36329	ZNF646
947	3.1e-05	0.0014581	1.76587	1.64206	1.11611	37584	CLU
949	3.11e-05	0.0014598	1.25512	1.32251	0.943692	38183	ELL2
948	3.11e-05	0.0014598	1.12791	1.02626	0.696506	5523	NCAM1
951	3.12e-05	0.0014614	1.51132	1.48789	0.938162	5715	PKMYT1
950	3.12e-05	0.0014614	0.689968	0.82275	1.24603	10603	HPRT1
952	3.13e-05	0.001463	1.68006	1.08364	0.946778	7551	ZMYND17
953	3.13e-05	0.001463	0.653209	0.699754	0.987955	23953	MTCH2
954	3.14e-05	0.0014661	2.25232	1.82944	0.985416	4296	WDFY3
957	3.19e-05	0.0014848	2.56628	2.3119	1.35707	1463	GEFT
958	3.21e-05	0.0014925	2.45225	2.76089	1.56641	9789	CYGB
960	3.22e-05	0.0014941	1.99333	1.76494	1.08129	39158	ncRNA_mir-150_1
962	3.24e-05	0.0015002	1.54876	1.57119	1.0733	41363	MARK4
961	3.24e-05	0.0015002	1.26414	1.53017	1.08425	27232	C9orf62
963	3.25e-05	0.0015033	1.58863	2.68872	1.14629	2030	LTF
964	3.26e-05	0.0015064	1.68978	2.06589	1.27019	10464	FAM3B
965	3.28e-05	0.0015125	2.32458	1.73386	1.11363	10566	IL15
967	3.33e-05	0.0015324	6.31075	7.53716	1.99454	34760	CHGA
968	3.33e-05	0.0015324	1.58649	1.27603	1.09477	3035	UBE4B
969	3.34e-05	0.0015354	1.84717	1.52726	0.980853	42887	LIPM
970	3.35e-05	0.0015384	1.47287	1.55347	1.02519	39674	ZNF384
973	3.4e-05	0.0015565	3.16666	3.57899	1.78486	30046	TFAP4
972	3.4e-05	0.0015565	1.01216	1.30033	0.833119	14144	LEPREL1
974	3.42e-05	0.0015641	1.86355	2.42325	1.27475	31081	TCIRG1
975	3.43e-05	0.001567	6.14913	12.8791	3.54676	137	ADH1C
976	3.44e-05	0.00157	2.46358	3.70226	1.68917	36494	C21orf22
977	3.45e-05	0.0015729	1.87205	1.58869	1.1586	15847	ITPKA
978	3.46e-05	0.0015759	1.82861	1.74256	1.08953	36436	PRTN3
979	3.5e-05	0.0015925	0.583473	0.64058	1.04096	4784	RAD21
980	3.51e-05	0.0015954	1.78765	2.37007	1.0983	39230	MAP4K4
981	3.52e-05	0.0015983	1.07317	1.09321	0.971966	4182	PCDHA3
982	3.53e-05	0.0016012	1.67698	1.3945	1.09701	36885	TAS1R1
983	3.56e-05	0.0016132	1.99553	1.44064	1.12692	15700	LOC284912
985	3.57e-05	0.0016144	2.06531	1.73723	1.06883	12759	MXD4
984	3.57e-05	0.0016144	1.58531	1.31299	0.972412	661	FLJ22659
987	3.59e-05	0.0016202	3.31305	2.65335	1.75893	8296	ECHDC2
988	3.62e-05	0.0016321	1.57053	1.51526	1.00513	1779	CPA1
989	3.63e-05	0.0016349	2.47908	2.28292	1.39045	28653	DLGAP3
990	3.66e-05	0.0016468	1.13313	1.42719	1.0889	29800	ELF5
992	3.69e-05	0.0016569	3.14082	3.02292	1.66181	44178	C11orf9
994	3.76e-05	0.001685	9.28102	2.99081	1.61346	8345	mtRNA_ND4
995	3.78e-05	0.0016922	0.468462	0.50403	0.794975	14221	NEK2
996	3.79e-05	0.001695	0.925604	0.975332	1.22777	17836	PTPNS1
997	3.8e-05	0.0016978	1.00322	0.997715	1.30553	10937	OR7C2
999	3.81e-05	0.0016988	0.316341	0.397827	0.653973	32100	KPNA2
1000	3.83e-05	0.001706	1.97244	1.18354	0.95694	42507	OR6C74
1001	3.86e-05	0.0017177	1.97871	1.92608	1.10763	28672	NEDD4L
1002	3.89e-05	0.0017293	1.70393	1.91201	1.06283	39885	RUNDC2A
1004	3.91e-05	0.0017347	1.55882	1.68707	1.11135	34161	LOC389458
1003	3.91e-05	0.0017347	0.8087	0.823167	1.05719	8969	C1orf59
1005	3.92e-05	0.0017374	1.04806	1.01995	0.680284	17343	CA9
1006	3.94e-05	0.0017446	1.97371	1.78725	1.11353	20202	ABCC5
1008	3.97e-05	0.0017526	5.28328	2.27347	1.59265	27160	SLC8A1
1009	3.97e-05	0.0017526	1.63474	1.40676	1.00119	24639	EEF1D
1010	3.98e-05	0.0017553	1.41461	1.22275	0.772982	31741	ACAT1
1013	4.01e-05	0.0017616	3.40108	1.54747	1.21463	7353	GATA2
1012	4.01e-05	0.0017616	1.60649	1.57565	1.12908	28089	TAOK2
1014	4.01e-05	0.0017616	0.773619	0.89061	1.17426	2160	CETN2
1015	4.02e-05	0.0017642	1.84905	2.32922	1.37919	19588	ECGF1
1016	4.04e-05	0.0017712	1.88319	1.87865	1.03775	10622	SFXN5
1017	4.06e-05	0.0017783	3.11268	1.53908	1.14035	19621	ATOH8
1019	4.08e-05	0.0017835	1.13695	1.15672	0.958713	22795	TSPAN32
1021	4.1e-05	0.0017887	1.95038	1.90392	1.31797	756	RCN3
1020	4.1e-05	0.0017887	0.742831	0.865207	1.19061	24727	PGM2
1022	4.11e-05	0.0017896	1.06557	1.06708	0.830146	38898	HAMP
1023	4.11e-05	0.0017896	0.575287	0.58013	0.813186	6948	BXDC2
1024	4.14e-05	0.0018009	0.667449	1.16097	2.21173	17778	ANXA2P1
1025	4.16e-05	0.0018078	3.42423	1.76609	1.378	42267	PBEF1
1026	4.17e-05	0.0018087	2.51142	1.79988	1.24911	2819	C20orf116
1027	4.17e-05	0.0018087	1.74465	2.09924	1.07731	12197	C6orf105
1028	4.18e-05	0.0018112	0.757544	0.90504	3.35878	9070	IL8
1029	4.19e-05	0.0018138	1.41847	1.55559	2.6318	24368	PDGFRB
1030	4.21e-05	0.0018207	5.03187	3.96111	2.09851	7735	FA2H
1031	4.25e-05	0.0018362	1.24931	1.46035	1.06755	3823	MGC34829
1032	4.29e-05	0.0018517	2.11032	2.16776	1.17906	4813	CYHR1
1034	4.3e-05	0.0018524	1.28266	1.24977	0.994798	30572	C6orf27
1036	4.33e-05	0.0018617	4.07773	2.89866	1.60133	12968	SULT1C1
1035	4.33e-05	0.0018617	1.35049	1.43627	1.04033	24521	TLN1
1037	4.35e-05	0.0018685	9.12535	8.28988	2.37328	22792	MT1M
1038	4.36e-05	0.001871	1.13614	1.19469	0.988608	20227	DERL3
1039	4.37e-05	0.0018735	0.280868	0.321296	0.590644	1486	HMGB2
1040	4.42e-05	0.0018913	0.865022	0.926826	1.84418	1878	FAP
1041	4.42e-05	0.0018913	0.712272	0.786518	1.07393	6050	TSN
1042	4.44e-05	0.0018962	3.1343	2.72331	1.41751	41355	GNLY
1043	4.44e-05	0.0018962	1.35232	1.23022	0.894005	197	Ells1
1045	4.47e-05	0.0019054	6.17767	6.03953	2.1209	27633	SNIP
1047	4.48e-05	0.001906	1.33966	1.19747	0.947909	30459	XKR8
1049	4.52e-05	0.0019193	1.29776	1.27593	0.965916	21449	KIAA1970
1050	4.55e-05	0.0019284	2.32138	1.73116	1.24169	13666	PPP1R3F
1051	4.55e-05	0.0019284	2.01405	1.48004	1.11276	26488	ARTN
1052	4.56e-05	0.0019308	1.95969	1.64538	1.18954	23130	DKFZp434F142
1053	4.58e-05	0.0019374	1.88273	1.65718	1.07755	15538	PRRT1
1054	4.62e-05	0.0019506	1.5291	1.49631	1.01914	37662	CTSD
1055	4.62e-05	0.0019506	1.4704	1.518	4.07242	16848	CEACAM6
1056	4.64e-05	0.0019554	2.22451	2.70145	1.40346	29209	TTN
1057	4.64e-05	0.0019554	1.21718	1.28551	1.07579	8062	ABCB9
1058	4.65e-05	0.0019559	1.18942	1.14904	1.01793	3980	GAD1
1059	4.65e-05	0.0019559	1.17838	1.20325	0.842098	3074	HMGCR
1060	4.7e-05	0.0019751	2.40423	1.88915	1.2025	16485	GPR3
1061	4.71e-05	0.0019774	1.65303	1.48857	1.02775	25423	ACSM2A
1063	4.73e-05	0.0019821	1.91748	2.12116	1.19347	30372	LRIG1
1062	4.73e-05	0.0019821	0.899148	0.945801	1.46296	4197	LY6E
1064	4.75e-05	0.0019886	1.92677	1.50986	1.11381	20346	RAP1GA1
1066	4.77e-05	0.0019932	2.01705	1.8205	1.13544	3292	KIAA0404
1067	4.8e-05	0.0020039	2.68391	2.50936	1.29754	42417	RASA4
1068	4.82e-05	0.0020103	19.3977	27.836	5.52769	8474	ANXA10
1070	4.83e-05	0.0020107	4.22719	3.5409	1.55945	41296	LOC221955
1071	4.87e-05	0.0020236	3.70244	3.42009	1.45401	27981	GAMT
1073	4.89e-05	0.00203	0.621969	0.785125	1.31845	21398	ARPC1B
1074	4.95e-05	0.0020511	2.97267	1.64677	1.23698	33540	FAM12B
1075	4.95e-05	0.0020511	1.20232	1.31849	0.996325	23337	TGIF2
1078	5.02e-05	0.0020743	2.94997	3.15375	1.64213	39136	PPAP2C
1077	5.02e-05	0.0020743	1.56137	1.61412	1.12269	18390	CHRNB2
1079	5.09e-05	0.0020993	1.26512	1.24321	1.01957	43025	MAMDC2
1081	5.14e-05	0.002118	0.677348	0.770702	1.0863	18187	C10orf7
1082	5.17e-05	0.0021284	1.12822	1.09809	0.919439	14264	ZNF595
1083	5.18e-05	0.0021305	4.99625	14.402	2.24917	14826	CTA-246H3.1
1084	5.19e-05	0.0021327	1.67385	1.69203	1.07943	33292	USP22
1085	5.2e-05	0.0021348	1.59947	1.70658	1.00055	8643	ANXA7
1086	5.22e-05	0.0021411	0.389675	0.391042	0.618721	34617	UBE2T
1087	5.23e-05	0.0021432	0.650768	1.0239	1.73144	27921	PPIA
1089	5.28e-05	0.0021597	2.05732	2.11717	1.25812	36270	MELL1
1090	5.29e-05	0.0021618	0.907404	0.814482	1.23953	16053	PSMD11
1091	5.35e-05	0.0021843	2.50014	1.43555	1.16046	25004	PAX6
1092	5.42e-05	0.0022109	2.41915	1.95691	1.14615	39505	LYNX1
1093	5.46e-05	0.0022252	3.57297	2.77816	1.49313	43669	PCSK7
1094	5.49e-05	0.0022333	2.45784	2.79161	1.41698	44259	LCE2A
1096	5.52e-05	0.0022435	1.82668	1.52703	0.88722	29276	NDST1
1097	5.54e-05	0.0022495	0.426056	0.470826	0.671854	6088	CBX1
1098	5.59e-05	0.0022678	1.99122	1.5692	1.0323	8809	DOM3Z
1099	5.6e-05	0.0022698	2.16707	2.12754	1.3403	13808	VPREB3
1100	5.63e-05	0.0022797	0.921702	0.894862	1.13851	24117	GTF2F2
1101	5.64e-05	0.0022797	1.52727	1.41291	1.12207	15151	LOC220980
1102	5.64e-05	0.0022797	1.44655	1.26391	0.978686	7561	PTPRV
1103	5.69e-05	0.0022979	1.14587	1.22783	0.970756	14869	GRK4
1104	5.72e-05	0.0023079	0.690477	0.734509	0.94946	7284	CSTF2
1105	5.74e-05	0.0023139	1.64432	1.17998	1.07232	6786	PTPRC
1106	5.76e-05	0.0023156	1.68745	1.70945	1.24318	23844	LRRC46
1107	5.76e-05	0.0023156	1.51745	1.93808	1.28776	36441	KLC4
1109	5.79e-05	0.0023256	4.3207	2.11384	1.37875	34798	GGTLA1
1111	5.82e-05	0.0023334	0.926153	0.975217	0.795242	10033	CD79B
1112	5.85e-05	0.0023434	3.2592	2.01111	1.25586	40546	ATP6V0C
1113	5.88e-05	0.0023533	2.10957	1.58738	1.05196	6683	PRP2
1115	5.97e-05	0.002385	1.03303	1.06774	0.982124	18448	CYB5D2
1118	6.02e-05	0.0023985	1.22178	1.22702	0.872756	34221	NOLA2
1117	6.02e-05	0.0023985	0.892858	0.984139	1.67984	35317	CLDN3
1119	6.04e-05	0.0024043	5.24085	2.56847	1.68035	13009	MGAT5
1121	6.09e-05	0.0024199	1.22832	1.70827	0.990576	22034	CCRK
1122	6.1e-05	0.0024217	3.89263	5.52499	2.46663	6727	BRD4
1123	6.17e-05	0.0024473	2.29975	3.38815	1.55905	41830	ADH1B
1124	6.18e-05	0.0024491	1.69376	1.61891	1.2162	6095	CGREF1
1125	6.2e-05	0.0024545	0.679019	0.690069	1.05635	15436	RCC2
1126	6.21e-05	0.0024545	1.80452	2.17303	1.261	22736	EPS15L1
1128	6.23e-05	0.0024602	1.27743	1.45761	0.999104	17887	CD6
1129	6.24e-05	0.002462	1.60541	1.37906	0.981655	36789	APLP1
1130	6.25e-05	0.0024637	2.40279	2.33115	1.37245	23076	PMCHL2
1131	6.26e-05	0.0024655	1.301	1.17387	0.734047	7859	GCNT2
1132	6.29e-05	0.0024729	2.27079	1.61876	1.20829	2250	LRP1
1134	6.31e-05	0.0024777	2.54434	1.2706	1.02256	9816	REEP6
1137	6.33e-05	0.0024777	1.65746	1.42481	1.10754	27625	KIAA0256
1136	6.33e-05	0.0024777	1.65734	1.80799	1.12887	38596	RAET1L
1139	6.34e-05	0.0024794	1.42801	1.43103	1.04847	10918	CRAT
1140	6.35e-05	0.0024812	2.26192	2.14682	1.13003	36226	OSBPL2
1141	6.38e-05	0.0024907	2.39359	2.70367	1.24794	9916	SLC22A18
1143	6.45e-05	0.0025136	1.57371	1.65167	1.02335	35469	EIF5AL1
1144	6.46e-05	0.0025153	0.50303	0.540252	0.757884	9402	BUB3
1145	6.48e-05	0.0025209	2.71736	2.20973	1.57665	14685	CYP2B6
1148	6.58e-05	0.0025531	2.57465	1.73705	1.21543	27370	ARPP-21
1150	6.61e-05	0.0025603	3.66806	3.04212	1.95093	12216	VWCE
1149	6.61e-05	0.0025603	1.66799	1.53562	1.03688	25587	AGC1
1152	6.66e-05	0.0025752	1.87476	1.58334	0.997277	13635	FOXH1
1153	6.67e-05	0.0025768	0.740991	0.760839	1.09666	8754	HMG1L1
1154	6.68e-05	0.0025785	2.24008	2.45268	1.03544	25640	NIPSNAP3B
1155	6.74e-05	0.0025994	0.998756	1.03978	2.06956	33535	COL12A1
1156	6.78e-05	0.0026125	2.27216	2.19882	1.38418	20426	OR10Z1
1157	6.82e-05	0.0026257	1.15818	1.21155	1.98653	21905	BGN
1158	6.83e-05	0.0026272	0.701363	0.665619	1.169	21641	CDC25B
1159	6.85e-05	0.0026327	2.33673	2.22311	1.1282	36020	DUSP7
1160	6.9e-05	0.0026496	1.21569	1.18533	0.946554	22608	FLJ41131
1161	6.99e-05	0.0026818	14.8509	30.738	3.52866	17487	TFF1
1162	7.03e-05	0.0026949	1.32809	1.40767	1.11797	16631	C10orf112
1163	7.04e-05	0.0026964	1.79798	1.13793	1.05705	7124	ARHGEF9
1164	7.22e-05	0.002763	0.971162	0.98694	0.619679	17261	PHF19
1165	7.27e-05	0.0027797	2.0456	1.55387	1.25238	1734	LGALS9
1166	7.31e-05	0.0027926	1.71059	1.71498	1.07198	6656	SCLY
1168	7.35e-05	0.0028031	3.16971	2.55713	1.33384	41225	LRP1
1167	7.35e-05	0.0028031	0.80465	1.15816	2.13035	23310	CD9
1170	7.37e-05	0.0028059	0.823079	0.840728	1.0425	15792	GPSM2
1171	7.38e-05	0.0028073	2.11208	2.17674	1.25967	33463	EFNA4
1173	7.44e-05	0.0028253	1.58235	1.53412	1.18858	13321	PHYHD1
1174	7.47e-05	0.0028343	2.19311	2.65045	1.41721	42118	TAPBP
1175	7.48e-05	0.0028357	1.92903	1.71483	1.12483	44122	PPFIA3
1176	7.51e-05	0.0028446	1.88449	1.2699	1.15346	11598	C1orf50
1178	7.56e-05	0.0028587	1.995	1.39936	1.05187	20029	SFTPA1B
1177	7.56e-05	0.0028587	1.21394	1.29728	1.01028	1459	UBE2J2
1179	7.61e-05	0.0028751	1.86263	1.79309	1.03537	24824	SLC22A16
1182	7.72e-05	0.0029093	2.53654	2.23121	1.39425	7748	FLJ39155
1183	7.75e-05	0.0029181	3.98364	2.49547	1.47861	34878	TLN1
1184	7.77e-05	0.0029232	1.29466	1.21426	0.962592	13012	COL25A1
1185	7.81e-05	0.0029358	2.70861	2.76945	1.06228	27952	KENAE
1186	7.82e-05	0.002937	1.88815	1.60276	0.935581	491	RGMB
1187	7.87e-05	0.0029533	0.50214	0.975411	1.47197	25623	TUBA6
1188	7.97e-05	0.0029883	0.669121	0.651959	0.827351	8009	SNRPA1
1190	7.99e-05	0.0029908	1.48308	1.56634	1.13173	4719	SLC45A3
1191	8.01e-05	0.0029958	2.24688	2.20973	1.09634	23702	CLCN6
1192	8.05e-05	0.0030082	1.15851	1.44722	0.991835	38600	HMGCS1
1194	8.09e-05	0.0030181	5.09829	2.6941	1.65312	34413	COL16A1
1193	8.09e-05	0.0030181	4.08218	1.81486	1.2181	35729	AGBL4
1195	8.12e-05	0.0030242	3.88848	4.26152	2.10894	17581	ASB16
1196	8.12e-05	0.0030242	1.3194	1.40998	1.06738	33868	GRAMD1A
1197	8.13e-05	0.0030254	0.624922	0.808544	1.14356	15786	ERH
1199	8.22e-05	0.0030538	3.0016	2.74325	1.61105	18458	NCF1
1200	8.26e-05	0.0030661	1.0254	0.974474	1.40323	35314	ABHD11
1201	8.29e-05	0.0030747	0.435678	0.516058	0.763989	31138	SNRPE
1202	8.35e-05	0.0030944	2.85816	3.64498	1.74225	34738	C1orf117
1203	8.39e-05	0.0031066	0.561941	0.921352	1.34993	9691	PSMB1
1204	8.44e-05	0.0031199	1.34032	1.80874	4.14081	13967	SERPINB5
1205	8.44e-05	0.0031199	1.1016	1.13888	1.00118	37371	DPYSL2
1206	8.46e-05	0.0031247	1.76838	1.45597	1.07094	38128	MAPK13
1207	8.48e-05	0.0031295	1.08831	1.22142	2.26797	30737	MMP12
1208	8.5e-05	0.0031343	2.56094	1.80791	1.21918	42704	HSPB7
1209	8.54e-05	0.0031464	1.36734	1.95344	5.6578	31677	ASPN
1210	8.55e-05	0.0031475	0.903803	0.904745	1.29765	7393	GAL3ST4
1211	8.58e-05	0.003156	1.26742	1.38831	1.03319	40884	ZDHHC18
1212	8.59e-05	0.003157	0.728948	0.940694	1.42883	2762	SRP9
1213	8.61e-05	0.0031618	1.80578	1.53681	0.946507	14445	MGC17839
1214	8.64e-05	0.0031702	1.3924	1.37531	1.00522	13434	SLC43A3
1215	8.65e-05	0.0031712	0.892718	0.903495	1.32948	7470	MYO1B
1216	8.68e-05	0.0031796	0.98918	0.932231	1.15813	12856	SLC1A3
1217	8.69e-05	0.0031807	4.26437	2.30688	1.71504	13747	ARHGEF2
1218	8.72e-05	0.003189	2.78274	2.66401	1.48826	40437	C1orf61
1219	8.73e-05	0.0031901	1.30593	1.19066	1.03227	29798	BRD4
1220	8.76e-05	0.0031984	0.547228	0.765762	1.06273	17741	PSMA5
1221	8.82e-05	0.0032177	2.80095	1.67121	1.26198	38466	LOC145899
1222	8.87e-05	0.0032333	4.91299	10.5596	1.50925	29359	IGLL1
1223	8.96e-05	0.0032634	24.3383	24.3574	3.74941	43364	GDDR
1224	9.01e-05	0.0032789	0.286293	0.321102	0.53176	8668	NUSAP1
1225	9.03e-05	0.0032818	0.813191	0.858132	1.03984	9801	ADRM1
1226	9.04e-05	0.0032818	2.49324	2.56324	1.30087	32651	BCAP31
1227	9.04e-05	0.0032818	1.17722	1.14352	1.02532	22696	OR6K6
1228	9.05e-05	0.0032828	1.59266	1.60251	1.20449	20903	VPS11
1229	9.07e-05	0.0032873	3.04485	2.10687	1.39494	14467	ALOX15B
1230	9.08e-05	0.0032883	2.52168	2.08708	1.37842	18936	GAL3ST3
1231	9.11e-05	0.0032965	1.15192	1.13197	0.808558	26072	DKFZp434N062
1234	9.2e-05	0.0033209	0.280678	0.323931	0.541345	16146	CCNB1
1235	9.29e-05	0.0033507	1.53423	1.64782	3.11973	32042	SPON2
1236	9.31e-05	0.0033552	1.20524	1.7815	3.58739	30242	CXCL1
1237	9.34e-05	0.0033633	1.44666	1.34392	1.07684	22732	FLJ20422
1239	9.37e-05	0.0033687	2.6339	1.61112	1.12616	40475	FXR2
1240	9.46e-05	0.0033983	2.0031	1.79982	1.16833	37853	ALDH3B1
1241	9.52e-05	0.0034143	5.59067	5.80098	2.31863	2975	FAM3B
1242	9.52e-05	0.0034143	1.4669	1.4954	1.00919	41560	SOX21
1244	9.61e-05	0.0034411	1.25319	1.2666	1.04838	8418	EMID1
1245	9.65e-05	0.0034526	2.31466	2.00906	1.39935	19438	CLCF1
1246	9.7e-05	0.0034677	1.93162	1.3862	1.01108	31425	DOK1
1248	9.72e-05	0.0034693	0.71813	0.701012	0.86771	13341	E2F3
1249	9.84e-05	0.0035093	1.20901	1.24946	0.939705	346	OR1L6
1250	9.88e-05	0.0035208	0.33389	0.330503	0.535043	28911	PTTG1
1252	9.91e-05	0.0035258	1.18389	1.18153	1.03503	4174	CENTG3
1253	9.93e-05	0.0035301	0.627067	0.625717	0.917624	11369	CEP55
1254	9.95e-05	0.0035344	1.55009	1.76378	1.27099	25597	CTSD
1255	9.96e-05	0.0035351	2.29885	1.23619	1.08681	16640	C16orf48
1256	0.0001001	0.00355	0.743783	0.817212	1.01119	27477	LOC56902
1257	0.0001002	0.0035508	2.12268	1.30978	1.08571	31884	OGFOD2
1258	0.0001005	0.0035586	1.97282	1.76704	1.26524	43945	CYP2C18
1259	0.0001007	0.0035628	1.81792	1.32151	0.756194	21836	DUSP4
1260	0.0001008	0.0035635	1.86792	1.90497	1.22738	10841	PRCC
1261	0.0001011	0.0035713	2.33179	1.08728	0.884828	40913	PVRL2
1262	0.0001017	0.0035896	1.22364	1.09479	0.865906	2013	SEMA3B
1264	0.0001025	0.0036122	1.60569	1.69293	1.07309	43471	SPAG16
1265	0.0001033	0.0036375	0.931686	1.03709	0.684314	35900	LOC284948
1267	0.0001043	0.0036669	0.546729	0.570351	0.762502	10014	CKS2
1269	0.0001046	0.0036716	3.08836	3.4065	1.79305	27120	LCE2D
1270	0.0001047	0.0036722	1.99683	1.62558	1.12285	5743	FAM107A
1273	0.0001065	0.0037266	1.62048	1.75191	1.15358	38712	LOC340318
1274	0.0001066	0.0037272	1.93516	1.97692	1.22136	17362	LOC388237
1276	0.0001071	0.0037358	1.54078	1.5052	0.988293	8186	SSTR3
1277	0.0001071	0.0037358	0.944529	1.00512	1.21759	33088	IMPAD1
1278	0.0001075	0.0037469	1.03283	1.26604	2.00293	16166	C6orf115
1279	0.0001077	0.0037509	0.824705	1.13266	1.86499	15806	PPA1
1280	0.0001078	0.0037514	1.82489	1.93529	1.358	7934	HRAS
1281	0.0001081	0.0037589	1.7246	1.88926	1.23804	24882	C1orf92
1283	0.0001086	0.003768	1.0363	1.13028	1.6381	4989	PLSCR2
1285	0.0001087	0.003768	1.8002	1.87405	1.29787	4083	C2orf24
1284	0.0001087	0.003768	0.350765	0.395416	0.785946	4942	SLC2A1
1286	0.0001089	0.003772	0.860133	0.921274	1.44792	22764	HOXB7
1287	0.0001094	0.0037864	1.48829	1.5213	1.09395	40868	MAF1
1288	0.0001095	0.0037869	1.68924	1.46333	1.04565	41295	EDF1
1289	0.0001097	0.0037909	1.17878	1.22836	0.949265	23690	RNASE11
1290	0.0001098	0.0037914	1.16726	1.08959	0.984313	10264	PRDM16
1291	0.0001099	0.0037919	1.73949	1.71555	1.15246	44426	TFAP2A
1293	0.0001108	0.0038171	2.424	1.4111	1.17664	29120	CSNK2A1P
1292	0.0001108	0.0038171	0.816381	0.931264	1.37725	847	CTSC
1294	0.0001111	0.0038245	1.54681	1.33592	0.998889	43714	ERBB2IP
1295	0.0001119	0.003849	0.553814	0.739931	0.965672	24332	SNRPG
1296	0.000112	0.0038495	1.47391	1.52018	1.09657	43423	ITGA9
1297	0.0001125	0.0038637	2.06647	1.92586	1.08754	26447	EPB41L1
1298	0.0001126	0.0038641	1.221	1.23547	0.996336	3560	GANC
1299	0.0001128	0.003868	0.55041	0.595836	0.79658	24401	C7orf11
1301	0.0001132	0.0038758	2.01864	2.2786	1.24676	40866	BMP1
1300	0.0001132	0.0038758	1.33981	1.41909	0.991772	22006	TRIM50C
1302	0.0001135	0.0038831	1.23668	1.20283	0.857652	40600	SPAG4
1303	0.0001136	0.0038835	2.93648	2.36033	1.07701	10164	LOC388564
1304	0.000114	0.0038942	1.61322	1.63673	0.997217	42050	ANXA7
1305	0.0001143	0.0039014	1.02518	1.01007	0.811549	5190	FAHD2B
1307	0.0001148	0.0039125	0.595115	0.757109	0.948246	35459	SFPQ
1309	0.0001152	0.0039201	1.45752	1.87757	1.16324	28375	LRRFIP1
1312	0.000116	0.0039383	2.25332	1.97651	1.36742	658	GSTM1
1311	0.000116	0.0039383	1.22034	1.21474	1.02498	4527	USHBP1
1313	0.0001163	0.0039455	1.46604	1.52725	3.08119	14030	PRSS22
1314	0.0001164	0.0039459	2.13132	1.96805	1.21682	40967	GPR81
1316	0.0001166	0.0039467	2.57128	1.5527	1.26516	24995	HECTD3
1315	0.0001166	0.0039467	1.19042	1.1876	0.982559	6221	C14orf28
1317	0.0001174	0.0039707	2.16211	1.65794	1.20557	6572	C17orf74
1318	0.0001176	0.0039745	1.49368	1.70387	1.20105	26555	SMG6
1319	0.0001177	0.0039749	14.8179	18.4921	3.97315	17780	AKR1B10
1320	0.0001181	0.0039853	2.37721	1.92041	1.24859	35957	CLCN6
1322	0.0001188	0.0040029	1.21178	1.19244	0.902643	7920	LOC81558
1323	0.0001195	0.0040234	2.40915	2.09294	1.25313	15624	DLGAP4
1324	0.0001199	0.0040339	3.26681	2.80942	1.66087	32792	RELL1
1325	0.0001201	0.0040375	3.07119	2.77795	1.63673	23396	C20orf55
1327	0.0001203	0.0040382	1.15579	1.35691	1.05301	11925	OVGP1
1328	0.000121	0.0040586	1.92005	2.09257	1.26491	11772	SMAP1
1329	0.0001212	0.0040623	1.76727	1.14419	1.04411	6896	ANXA7
1330	0.0001213	0.0040625	1.3495	1.58336	1.18047	26341	USH1C
1333	0.0001223	0.0040868	1.53309	1.83751	1.17155	10991	TRIT1
1334	0.0001233	0.0041171	10.7693	11.796	4.13718	21468	ALDH1A1
1335	0.000124	0.0041374	1.43961	1.0168	1.00383	3330	OR2L2
1336	0.0001245	0.004151	0.826582	0.87811	0.49704	8975	SRPX
1337	0.0001249	0.0041612	1.19454	1.34535	1.02835	21801	NARG1L
1338	0.0001251	0.0041648	2.24425	2.57995	1.51341	33473	C8orf74
1339	0.0001253	0.0041683	1.21366	1.19883	0.997401	37154	BRUNOL5
1340	0.0001254	0.0041685	1.75112	1.60997	1.17436	32558	CACNA1F
1342	0.000126	0.0041822	2.32646	2.16932	1.54158	10096	KIAA1856
1343	0.0001263	0.0041891	3.57739	5.32563	1.96554	43409	CES2
1345	0.000127	0.004206	1.19534	1.31473	0.935051	29567	AQP4
1347	0.0001272	0.0042064	2.9141	2.41318	1.58112	1672	JOSD2
1346	0.0001272	0.0042064	1.04211	1.10238	0.998589	33238	CLK3
1348	0.0001276	0.0042165	1.39502	1.74877	1.16878	28314	PTGER2
1349	0.0001277	0.0042167	1.77201	1.75674	1.10222	38572	FBXO44
1350	0.0001282	0.00423	3.34696	1.56724	1.22456	14742	MRPL37
1351	0.0001289	0.00425	0.490739	0.556381	0.78004	16862	CCT2
1352	0.000129	0.0042501	0.647559	1.25204	2.66135	17993	ANXA2P2
1353	0.0001291	0.0042503	3.3663	1.61014	1.15197	22965	OR2AT4
1354	0.0001298	0.0042672	1.76973	1.58594	1.00079	27755	PIK4CA
1356	0.0001299	0.0042672	1.46778	1.497	1.10829	3858	SAPS2
1355	0.0001299	0.0042672	0.540474	0.790112	1.56373	38593	TUBA1B
1357	0.0001301	0.0042674	1.1523	1.17234	1.6968	24514	DIO2
1358	0.0001301	0.0042674	1.13803	1.31889	2.74696	13788	RARRES1
1360	0.0001314	0.0043037	1.74916	1.79272	1.13029	38122	ZDHHC12
1361	0.0001319	0.0043169	1.75085	1.21973	1.04462	18032	ANXA7
1362	0.0001322	0.0043236	0.6517	0.703102	0.949461	8906	C7orf24
1364	0.0001359	0.0044381	1.41747	1.2043	0.828062	34282	HPCAL1
1366	0.0001362	0.0044414	2.26727	1.73497	1.28569	20614	CSF1R
1368	0.0001377	0.0044837	1.30096	1.31076	1.06113	38058	SIRT2
1369	0.0001379	0.0044869	4.52732	1.4904	1.11438	32647	MTCH1
1370	0.0001385	0.0045032	1.73036	2.47506	1.43859	36093	PDE2A
1371	0.0001389	0.0045129	0.935309	1.07336	1.47224	9398	TPARL
1372	0.0001399	0.0045421	2.35125	2.64665	1.53574	10743	LIMK2
1373	0.0001401	0.0045452	3.28921	3.91093	2.35152	17226	CYB5A
1374	0.0001405	0.0045549	1.25593	0.923302	0.861434	3462	LOC283624
1375	0.0001408	0.004558	1.8598	2.47445	1.54043	11947	KLF4
1377	0.0001414	0.004574	1.33505	1.18088	0.950982	3149	VPS26B
1378	0.0001415	0.004574	2.20652	1.42556	1.17097	7131	TNFRSF25
1379	0.0001424	0.0045998	1.39752	1.58959	1.13162	23894	LOC283050
1380	0.0001435	0.0046319	3.50699	2.28812	1.48166	38687	ADAM15
1381	0.0001445	0.0046608	2.51663	2.75724	1.18974	36471	TXNDC5
1382	0.000145	0.0046734	2.46949	1.36126	1.07776	30601	METTL2A
1383	0.0001451	0.0046734	2.07327	1.99449	1.17214	23855	HBA1
1384	0.0001456	0.0046861	2.12648	2.50697	1.49059	19633	DLG4
1386	0.000146	0.0046922	0.914657	0.96498	1.14701	25534	HRH1
1388	0.0001473	0.0047272	1.50672	1.87364	1.01177	17441	SGK
1390	0.0001483	0.0047522	1.2621	1.40085	1.13362	23085	AMDHD2
1391	0.0001484	0.0047522	0.80006	0.797032	0.982337	2769	TAF2
1392	0.000149	0.004768	1.06113	1.18334	0.983773	13688	FLJ14466
1393	0.0001498	0.0047902	0.706774	0.822659	1.14252	14272	ICMT
1394	0.0001512	0.0048315	2.19131	2.31686	1.45236	15122	STX12
1395	0.0001515	0.0048376	1.26834	1.57813	1.06087	24793	C18orf34
1396	0.0001524	0.0048628	1.5233	1.46292	1.07656	14244	TTN
1397	0.0001526	0.0048657	1.67366	1.06015	0.959851	6539	OR2Y1
1398	0.0001529	0.0048718	0.53189	0.575391	0.928744	13806	CCT3
1399	0.0001535	0.0048836	0.43516	0.479555	0.720926	8871	CBX1
1401	0.0001536	0.0048836	1.24835	1.2508	0.977387	22738	C10orf83
1402	0.0001543	0.0048986	1.8478	1.33986	1.00602	2978	HDC
1404	0.0001544	0.0048986	1.00957	0.984399	1.29086	8032	VAV2
1403	0.0001544	0.0048986	0.870725	1.04869	1.67531	24678	PSMB3
1405	0.0001558	0.0049391	1.38091	1.48298	1.0613	21446	GREB1
1406	0.0001559	0.0049391	1.94253	1.86962	1.22277	15472	C9orf61
1407	0.0001561	0.0049419	2.12882	2.39659	1.35013	26744	NDUFS7
1408	0.0001565	0.0049511	0.784771	0.78398	1.08648	1598	CHN1
1409	0.0001569	0.0049602	2.04991	1.78593	1.21044	12376	NTN4
1410	0.0001582	0.0049978	0.785983	1.09436	1.8269	34923	ITGB1
1411	0.0001588	0.0050132	0.575921	0.71989	1.16855	11654	YWHAQ
1413	0.0001594	0.005025	3.71062	1.72368	1.24227	9365	RLTPR
1415	0.0001614	0.0050808	1.28325	1.16288	0.97227	17257	DDEFL1
1417	0.0001623	0.0050984	2.05694	2.73954	1.44167	44432	CYP2D6
1418	0.0001623	0.0050984	0.936034	0.954743	1.15234	9617	KIAA0241
1419	0.0001629	0.0051136	1.11734	1.14983	1.54743	35547	NFKBIE
1421	0.0001638	0.0051346	2.05454	1.5186	1.08826	44321	AAK1
1420	0.0001638	0.0051346	1.75548	2.24754	1.1639	5195	ADH1B
1422	0.000164	0.0051363	2.44134	1.95484	1.40356	8880	NPBWR2
1423	0.0001642	0.0051363	2.14587	2.02827	1.39878	23054	PLLP
1424	0.0001642	0.0051363	1.32912	1.4686	0.972111	40060	NINJ1
1426	0.0001651	0.0051567	0.612618	0.650867	1.10639	16252	ECT2
1428	0.0001658	0.0051718	0.914581	0.914521	1.14754	10612	C1orf80
1429	0.0001662	0.0051807	1.61869	1.8474	1.31306	3597	MLXIP
1430	0.0001665	0.0051859	2.78705	2.23047	1.30134	2518	PNPLA7
1431	0.0001666	0.0051859	1.4243	1.58426	1.22426	31409	KIAA0513
1432	0.000167	0.0051947	1.3148	1.1262	0.77216	18283	WDR71
1435	0.0001697	0.0052677	0.683206	0.635217	0.992885	22462	TH1L
1436	0.00017	0.0052733	0.605312	0.679797	0.945341	21109	METAP2
1437	0.0001702	0.0052758	0.587765	0.704572	0.909783	9993	CBFB
1438	0.0001704	0.0052784	2.38859	1.2805	1.01966	29242	CCNJ
1439	0.0001707	0.005284	2.68661	3.30961	1.58611	42499	HCN4
1440	0.0001713	0.0052952	1.6688	1.52337	1.08785	4407	PTCD1
1442	0.0001726	0.0053317	1.03138	0.931005	1.133	7041	PILRA
1444	0.0001738	0.0053613	0.454304	0.394124	0.628568	7530	EPR1
1445	0.0001742	0.0053699	1.5688	1.44123	1.04456	2828	CMTM4
1446	0.0001745	0.0053755	3.43973	3.48567	1.9405	29413	SLC1A5
1447	0.0001758	0.005408	1.30923	1.25713	1.06357	32903	TMEM38A
1448	0.0001758	0.005408	0.98574	1.4725	3.28287	20089	GPRC5A
1451	0.0001765	0.005417	47.2501	14.0552	6.61103	12248	ncRNA_Mitochondrial_6_583
1450	0.0001765	0.005417	1.66707	1.45685	1.04046	24658	WDR61
1454	0.0001771	0.0054255	2.91282	1.57732	1.37441	32220	PITPNM2
1456	0.0001775	0.0054303	1.98822	2.03543	1.44223	534	IL17RC
1455	0.0001775	0.0054303	1.86015	1.73782	1.32679	20197	ANKRD52
1458	0.0001791	0.0054718	1.92464	1.51733	1.26943	15625	PCLKC
1459	0.0001799	0.0054924	2.19628	3.24283	1.65083	19459	HMCN2
1460	0.0001802	0.0054978	0.545963	0.540376	0.795279	18233	TTK
1461	0.0001808	0.0055124	0.997289	1.09191	1.79744	38722	MAFB
1462	0.0001812	0.0055208	0.631276	0.660979	0.91698	24542	TOMM34
1463	0.0001817	0.0055322	1.63002	1.60541	1.15719	31602	DPF1
1465	0.0001825	0.005549	1.63585	1.1014	1.02985	8655	OR1M1
1466	0.0001828	0.0055543	1.03751	1.09535	0.951602	32659	ncRNA_ACA51_25
1467	0.0001831	0.0055596	1.97468	2.54087	1.46527	28387	DKFZp434N035
1468	0.0001857	0.0056348	2.10186	1.43166	1.08548	20957	SFTPA1B
1469	0.0001864	0.0056521	1.25576	1.14258	1.01345	1784	C1orf175
1470	0.0001867	0.0056574	1.47685	1.06925	0.944796	11940	HP
1472	0.0001877	0.00568	1.4486	1.09118	1.01859	17083	miRNA_miR-326
1473	0.0001886	0.0057025	2.24641	2.31589	1.54623	22737	CHI3L1
1474	0.0001887	0.0057025	0.694614	0.808853	1.17761	16540	MAPRE1
1475	0.000189	0.0057077	0.711665	0.787224	1.0557	8951	PSMD7
1476	0.0001913	0.0057732	4.3819	7.27162	2.90783	16588	SGNE1
1477	0.0001926	0.0058076	1.48297	1.1295	0.939311	41504	SNX24
1478	0.0001927	0.0058076	1.48184	1.44457	1.11514	266	ZCCHC6
1479	0.0001933	0.0058217	1.89326	2.40335	1.29288	8591	SYTL2
1480	0.000194	0.0058389	1.84823	1.14876	1.03438	37655	TETRAN
1481	0.0001944	0.005847	1.98076	2.20195	1.14299	21939	TMED6
1482	0.0001954	0.0058721	2.38847	1.45782	1.10889	33487	SLC4A2
1483	0.0001955	0.0058721	1.87118	1.53589	1.06559	16312	STAU1
1486	0.0001974	0.0059172	1.12473	1.17817	0.89837	2635	FZD9
1487	0.0001978	0.0059252	1.1912	1.40972	0.941545	18098	C6orf134
1488	0.0001983	0.0059352	2.06205	1.55792	1.17637	36082	NME4
1489	0.0001984	0.0059352	0.849453	0.816991	1.00232	28558	HOXA11
1490	0.0002	0.005979	0.866461	0.814289	1.09776	12450	TRIM32
1493	0.0002004	0.005979	5.16279	12.2991	1.64136	4372	IGL@
1491	0.0002004	0.005979	2.60754	1.44123	1.15962	28782	SLC30A3
1492	0.0002004	0.005979	1.43909	1.14687	1.04165	6795	OR4C1P
1494	0.0002015	0.0060078	1.62307	1.15627	1.00874	7911	ZNF157
1495	0.0002019	0.0060117	1.98433	1.83972	1.28297	36356	COL13A1
1496	0.0002019	0.0060117	1.61565	2.11687	1.3673	3799	LOC374890
1497	0.0002038	0.0060642	1.40744	1.3731	1.05664	4846	DISP1
1498	0.0002057	0.0061166	1.29077	1.1669	0.933042	15576	TMEM116
1499	0.0002061	0.0061244	2.48769	1.43706	1.24685	3038	MRVI1
1500	0.0002063	0.0061263	1.65632	1.39005	0.975861	42585	RNF24
1501	0.0002067	0.006133	1.14204	1.2247	1.00955	33738	TXNDC11
1502	0.0002068	0.006133	1.17474	1.25621	2.18912	10810	PLA2G7
1503	0.0002084	0.0061763	2.30711	2.4935	1.50634	39981	ALPK3
1504	0.0002086	0.0061781	1.22164	1.39511	2.45669	13579	CXCL3
1506	0.000211	0.0062409	2.56789	1.9301	1.39613	31782	MTMR11
1507	0.0002113	0.0062456	4.27318	1.97083	1.31449	35489	TTN
1508	0.000212	0.0062622	2.12321	1.27562	1.11098	10450	UNQ2963
1509	0.0002125	0.0062728	2.37133	1.61996	1.05235	37635	LOC283970
1510	0.0002136	0.0063011	1.61279	1.53928	1.09804	30252	LOC201895
1511	0.0002138	0.0063028	1.32095	1.35629	0.99088	2892	KRTHB5
1513	0.0002152	0.0063357	3.10193	3.34615	1.76667	25536	HERPUD1
1514	0.0002156	0.0063433	0.558489	0.755966	1.0889	19768	PSMD14
1515	0.000216	0.0063508	0.980682	0.966169	1.14343	11414	VRK2
1516	0.0002165	0.0063613	0.944461	0.961404	1.21016	29036	NBN
1517	0.0002168	0.0063659	1.06549	1.07634	1.00307	30789	ELP3
1518	0.0002176	0.0063852	1.85585	2.0523	1.20741	27424	FANCA
1519	0.0002188	0.0064149	2.63605	2.13613	1.34882	23956	IL8RB
1520	0.0002189	0.0064149	1.64055	2.5012	1.30475	27258	FAM43A
1522	0.0002196	0.006427	2.16263	1.62862	1.09208	1067	GABARAPL1
1521	0.0002196	0.006427	0.465228	0.678275	1.05821	28392	PTGES3
1523	0.0002198	0.0064286	0.612676	0.610765	1.0242	21003	HSP90AB1
1524	0.0002206	0.0064478	1.01981	1.18372	1.86096	33831	TMEM12
1525	0.0002226	0.006502	0.856992	0.845272	1.08637	22325	MFAP2
1527	0.0002232	0.006511	1.85272	2.4317	1.47442	27118	GUSBL2
1528	0.0002234	0.0065125	3.49804	1.75943	1.1743	16637	PALM2
1529	0.0002237	0.006517	1.69156	2.07424	3.26266	21779	DTX3L
1531	0.0002253	0.006555	1.53869	1.65827	1.22755	20303	COL5A3
1532	0.000226	0.0065711	2.21801	2.27445	1.29403	25520	C2orf28
1533	0.0002303	0.0066918	0.580367	0.705493	1.53575	31101	PON2
1535	0.0002311	0.0067019	2.65767	1.53953	1.21915	7783	KLK3
1536	0.0002311	0.0067019	1.63813	1.52935	1.13667	10245	ADAM19
1534	0.0002311	0.0067019	0.763777	0.784862	0.938522	2672	15E1.2
1537	0.0002337	0.0067699	1.52205	1.60972	1.15736	12142	FLJ32011
1538	0.0002338	0.0067699	1.61683	1.28416	1.0404	2316	CDH23
1539	0.0002339	0.0067699	1.93759	1.90044	1.22111	13641	HBA2
1540	0.0002347	0.0067886	1.43119	1.36639	1.0902	41034	SCGB1C1
1542	0.0002401	0.0069326	1.78769	2.03222	1.25401	9162	LOC340602
1544	0.0002403	0.0069326	5.50576	11.0286	1.53669	8084	IGL@
1543	0.0002403	0.0069326	1.31587	1.36528	1.106	23521	GGT1
1545	0.0002408	0.0069425	1.82108	1.42057	1.13754	28479	ADAM8
1546	0.0002411	0.0069467	2.03006	2.0172	1.34977	6573	HIF1AN
1547	0.0002423	0.0069767	3.23904	3.07565	1.33701	26531	MTM
1549	0.0002438	0.0070092	1.79704	1.71142	1.17184	39780	DPP3
1550	0.0002439	0.0070092	4.00311	1.88873	1.19986	3314	GSN
1551	0.000245	0.0070346	1.13322	1.04588	0.927417	43917	C3orf18
1553	0.0002455	0.0070416	2.13461	2.01234	1.30208	34175	LRCH4
1554	0.0002457	0.0070428	0.60797	1.17599	2.41116	201	ANXA2
1556	0.0002485	0.0071139	1.58735	1.70349	0.994244	40673	WDR7
1558	0.0002491	0.0071202	0.841691	0.86335	0.997284	16016	BCCIP
1559	0.0002492	0.0071202	1.09344	1.0775	0.954805	7201	LOC161247
1560	0.0002495	0.0071242	4.83448	2.76859	1.68895	14067	SYNE2
1561	0.0002499	0.007131	3.55927	2.57711	1.36181	34770	SLC26A9
1562	0.0002504	0.0071407	2.78024	2.40282	1.57655	28802	IPO13
1563	0.0002512	0.007159	0.514653	0.675974	0.961011	3997	MORF4L2
1564	0.0002519	0.0071726	4.45528	4.59019	2.28019	1744	KIAA1324
1565	0.000252	0.0071726	1.32493	1.52246	2.45063	19457	CEBPB
1566	0.0002522	0.0071737	0.839826	0.82357	1.03754	8687	UTP14A
1568	0.0002532	0.0071929	0.727383	0.797961	1.15787	6177	SF3B14
1569	0.0002538	0.0072054	20.0112	57.8689	9.61851	26594	TFF2
1570	0.0002554	0.0072462	0.831669	1.03479	1.5801	16327	SRP9
1571	0.0002568	0.0072813	1.91036	1.85483	1.28295	25581	FOXE3
1572	0.0002576	0.0072993	1.91668	1.58751	0.974613	43075	ESSPL
1573	0.0002581	0.0073088	0.925718	0.938861	1.15689	5700	NBN
1575	0.00026	0.0073533	1.66379	1.55584	1.06108	41569	TMEM16J
1576	0.000261	0.0073769	3.0817	2.39324	1.19645	10283	GPR155
1577	0.0002612	0.0073779	1.58305	1.77314	1.22664	9475	KIAA1614
1578	0.0002625	0.007408	2.85094	3.53455	1.75301	30653	CLDN6
1579	0.0002626	0.007408	1.16224	1.19305	0.962433	39945	MCEE
1580	0.0002635	0.0074202	1.4513	0.978494	0.865912	40908	ANKZF1
1581	0.0002636	0.0074202	2.28004	1.40322	1.26699	14655	OR4D1
1582	0.0002637	0.0074202	1.04593	1.11817	1.95671	121	COL5A2
1584	0.0002647	0.0074437	1.19029	1.12665	0.878708	1866	TPH2
1585	0.0002665	0.0074896	3.14067	2.6107	1.35561	19511	MUC5AC
1586	0.0002674	0.0075082	2.3358	1.53548	1.19997	26362	miRNA_miR-106b
1587	0.0002675	0.0075082	1.00273	1.07629	0.874009	16005	ACE
1588	0.0002677	0.0075091	1.02264	0.66327	1.28837	44278	LOC159110
1589	0.0002682	0.0075184	1.53626	1.06108	0.884379	16530	CYFIP2
1590	0.0002699	0.0075613	1.70132	2.21187	1.15539	17460	C9orf23
1591	0.0002721	0.0076181	12.8991	4.21239	2.32319	922	mtRNA_ATP6
1592	0.0002728	0.0076329	1.47881	1.37553	0.960937	38956	ARL16
1594	0.0002737	0.0076485	1.2262	1.22224	1.03379	8131	CTSF
1595	0.0002743	0.0076605	1.8426	1.25174	1.09133	31068	EST_AI280093
1596	0.0002759	0.0077003	1.19239	1.1802	1.0219	6324	NHN1
1597	0.0002766	0.007715	1.59124	1.45526	0.987862	17811	ncRNA_ACA48_42
1598	0.0002769	0.0077185	2.19936	2.26629	1.40254	10416	LOC376475
1599	0.0002779	0.0077395	2.30389	1.4556	1.35787	30797	ADAMTSL4
1600	0.000278	0.0077395	0.773662	0.768758	0.973798	19347	GLA
1601	0.0002783	0.007743	1.71508	1.83557	0.976035	41638	CHIA
1603	0.0002787	0.0077445	1.3851	1.55082	0.945215	41579	LOC285762
1605	0.0002808	0.0077931	1.30593	1.95837	1.01542	29768	NOX4
1606	0.000281	0.0077938	1.83485	2.16395	1.36059	19217	MGC13005
1607	0.0002814	0.0078001	1.04798	1.00662	0.819468	37791	MGC26694
1611	0.0002856	0.0078947	2.86419	2.75692	1.49418	9124	PAFAH2
1612	0.0002857	0.0078947	1.50761	1.47705	1.05284	11036	EXOSC5
1613	0.0002875	0.0079395	1.32799	1.20053	0.797386	13801	IRX3
1614	0.000289	0.007976	1.49388	1.58243	1.06283	34265	TRIM46
1615	0.0002892	0.0079765	1.0433	1.05197	2.31928	9950	CDH3
1616	0.0002895	0.0079799	2.20688	1.77889	1.31795	20740	GOLGA8A
1618	0.0002955	0.0081329	0.603777	0.705625	0.996222	6525	DNAJA1
1619	0.0002956	0.0081329	1.51258	1.40716	1.01098	5102	P2RX4
1620	0.0002967	0.0081582	3.08593	3.48611	1.97959	23989	FAM102A
1621	0.0002977	0.0081806	1.62234	1.54161	1.11586	17162	CDH23
1622	0.0002994	0.0082222	0.995241	1.01834	1.15929	19053	FLVCR2
1623	0.000301	0.0082611	2.05079	1.28159	1.09679	14162	LOC283314
1624	0.0003041	0.008341	1.39705	1.07415	1.01446	7060	WDR65
1625	0.0003043	0.0083414	1.30905	1.04945	0.961076	24267	HIST1H2BE
1626	0.0003049	0.0083479	2.0909	2.05816	1.40001	33060	EPB41L4B
1628	0.0003051	0.0083479	1.06956	1.17514	1.63171	27395	FCGR2A
1627	0.0003051	0.0083479	0.392625	0.585205	0.928619	12610	H2AFZ
1629	0.0003063	0.0083756	1.76937	1.82853	1.23612	17240	ACOT7
1630	0.0003068	0.0083841	3.50329	3.79607	1.75331	17662	CLDN6
1633	0.000308	0.0083966	0.63611	0.793366	1.07232	4717	MRPL3
1634	0.0003081	0.0083966	1.58717	1.62843	1.00379	27873	AMT
1635	0.0003082	0.0083966	6.17528	5.68597	2.78023	19374	THOC6
1636	0.0003087	0.0083982	2.3993	1.39859	1.15299	33190	BTNL9
1639	0.0003091	0.0083982	1.67705	3.51146	1.65203	14913	CFD
1641	0.0003111	0.0084446	2.15986	2.19979	1.36475	10236	NFKBIL2
1642	0.0003117	0.0084558	0.73036	0.704422	0.861252	5517	STIP1
1643	0.0003127	0.0084777	2.35077	1.42325	1.23229	20943	SP140
1645	0.0003147	0.0085216	2.01749	1.7859	1.33251	7505	LOC374890
1646	0.0003155	0.0085356	1.54759	1.19285	1.04164	28752	FOLR3
1648	0.0003162	0.0085466	1.14794	1.29754	2.41932	4228	CCL3
1649	0.0003191	0.0086198	2.49796	2.12208	1.1533	33861	GPR155
1651	0.0003216	0.0086768	1.76264	1.70702	1.19535	15481	B3GAT1
1654	0.0003243	0.0087285	1.35379	1.23594	1.05852	11215	RAB3IL1
1655	0.0003243	0.0087285	0.910661	0.92733	1.04846	17718	MGC70863
1656	0.0003251	0.0087447	2.11685	2.34978	1.50983	11668	HDGF
1657	0.0003259	0.0087609	1.47286	2.05615	1.45274	33777	CD36
1658	0.0003262	0.0087637	1.57403	1.48423	1.10708	3520	LOC284296
1659	0.0003272	0.0087853	0.834369	0.927971	1.19054	6153	SUGT1
1660	0.0003312	0.0088873	3.84	1.91173	1.11325	41375	GSN
1661	0.0003326	0.0089195	0.954991	0.975043	1.01687	43857	DHDH
1662	0.0003335	0.0089383	1.22961	1.35199	1.089	17706	PI4KII
1663	0.0003341	0.0089409	0.845631	0.85633	0.983686	6576	HOXC6
1665	0.0003344	0.0089409	2.22218	2.39822	1.46949	26038	BRP44L
1666	0.0003344	0.0089409	0.427449	0.42973	0.626359	703	CSE1L
1667	0.0003358	0.0089729	0.971511	0.909074	1.03915	16766	ANTXR1
1668	0.0003367	0.0089916	2.20568	2.6967	1.57053	27552	HPCAL1
1671	0.0003399	0.0090607	1.41809	1.36847	1.06508	33583	KIAA0323
1672	0.0003436	0.0091539	2.27627	1.52317	1.21941	6959	PVRL1
1673	0.0003442	0.0091644	2.3328	1.34916	0.99925	40937	GTF3C2
1674	0.0003453	0.0091825	1.13744	1.05853	0.989064	41004	SNAI3
1675	0.0003453	0.0091825	0.627125	0.726161	1.04075	1162	IER5
1676	0.0003455	0.0091825	0.699395	0.733228	1.13374	13330	RAI14
1678	0.0003463	0.0091928	0.818754	0.963393	1.49155	19977	RAB31
1679	0.000347	0.0092059	1.75346	1.81603	1.11263	16548	COBL
1680	0.0003478	0.0092186	2.74505	2.72667	1.67521	32322	TNFRSF8
1681	0.000348	0.0092186	1.34701	1.29116	1.0346	41604	TLX2
1682	0.0003481	0.0092186	1.11946	0.983148	0.767415	21156	NT5DC2
1683	0.0003485	0.0092209	2.02335	1.77732	1.2007	30203	LOC255512
1684	0.0003486	0.0092209	0.962351	0.970767	1.04625	20868	PTPRG
1685	0.0003496	0.0092419	3.9367	8.41148	3.18542	28750	ADH1A
1686	0.0003534	0.0093368	1.99687	1.83429	1.22808	29141	TSPAN33
1687	0.0003549	0.0093709	3.20093	1.40116	1.24431	5922	MGC15875
1688	0.0003552	0.009373	2.65923	1.47578	1.16034	4556	SLC6A9
1689	0.0003554	0.009373	0.950649	1.03425	2.57319	25000	MMP3
1690	0.0003557	0.0093753	1.2278	1.07963	1.00668	26449	BAZ2A
1691	0.0003563	0.0093856	1.92583	1.85675	1.29422	20468	MAP3K3
1692	0.0003578	0.0094195	0.601453	0.641982	0.8085	15834	HSPA4
1693	0.0003581	0.0094219	0.934606	0.963431	1.21618	20839	C8orf76
1694	0.0003587	0.0094321	1.39401	1.17217	1.03181	13315	CD97
1695	0.0003591	0.009437	0.463936	0.476783	0.767446	19290	NME1
1697	0.0003621	0.0095046	1.08128	1.16834	2.20543	34652	TREM2
1698	0.0003627	0.0095148	0.652125	0.749931	1.12158	10982	TGFBI
1699	0.0003643	0.0095511	2.14041	1.99943	1.2019	42834	HNRPR
1702	0.0003666	0.0095945	1.27	0.992441	0.982412	2918	TK2
1703	0.0003704	0.0096883	1.09696	1.04189	0.96121	7978	C3orf42
1704	0.0003717	0.0097166	1.95409	1.65403	1.09113	25800	TXNDC14
1705	0.0003721	0.0097208	1.73822	2.93973	6.43829	22216	IGFBP7
1706	0.0003723	0.0097208	1.85832	1.5387	1.12879	21288	MKLN1
1707	0.0003726	0.009723	1.4017	1.42353	1.02317	33300	ABL2
1708	0.0003755	0.0097929	0.970695	0.689195	0.45933	38007	FGA
1709	0.000376	0.0098002	1.82527	1.64826	1.12413	24628	MGC39518
1710	0.0003764	0.0098049	0.667722	0.661499	0.814959	3464	NIP7
1713	0.0003795	0.0098672	1.00095	1.00776	1.24098	33533	OBFC2A
1714	0.0003798	0.0098672	1.33646	1.38636	1.06947	41063	PANK1
1715	0.0003799	0.0098672	2.77855	3.11954	1.69047	23333	BCAS1
1716	0.0003802	0.0098692	0.758736	0.735009	0.931728	3742	C17orf40
1717	0.0003811	0.0098868	1.32545	1.16353	1.03042	24144	GBGT1
1718	0.0003817	0.0098967	2.06175	2.11442	1.3499	34487	CCKBR
1719	0.0003823	0.0099064	0.930181	1.2335	2.04389	12656	PABPC1
1720	0.0003845	0.0099577	0.683598	0.694775	1.29572	37487	HSP90AB1
1721	0.0003866	0.0100062	2.17878	2.01139	1.12985	5677	TCF3
1722	0.0003875	0.0100237	1.79531	1.58489	0.993766	6511	GPR155
1726	0.0003906	0.0100707	2.01282	1.62317	1.13431	30469	ERCC1
1727	0.0003907	0.0100707	1.06388	1.17379	1.71436	19859	FCGR3B
1728	0.0003908	0.0100707	2.32706	1.56189	1.30597	29992	C6orf1
1729	0.0003909	0.0100707	1.30492	1.31952	1.08445	10824	HCN1
1730	0.000393	0.010119	1.08993	0.94717	0.893532	17555	USP52
1732	0.0003948	0.0101528	1.33681	1.25136	1.01478	6076	PSPN
1733	0.000395	0.0101528	1.66228	1.24339	1.09227	3386	EVI5
1734	0.0003992	0.0102549	1.40293	1.30529	2.12851	35882	MTMR11
1735	0.0004001	0.0102721	1.289	1.49894	0.975451	2586	SFT2D2
1737	0.0004028	0.0103295	0.892565	0.911514	1.04083	23230	UBE2NL
1740	0.0004071	0.0104218	2.27999	1.94924	1.08114	9903	MLPH
1741	0.0004077	0.0104311	1.2879	1.42492	1.01555	39507	FXYD1
1742	0.000409	0.0104549	0.407886	0.359605	0.751385	39180	PGK1
1743	0.0004091	0.0104549	1.97338	1.81782	1.24038	30793	CUEDC2
1745	0.0004113	0.0104991	2.08993	1.50528	1.059	31344	TBC1D14
1747	0.0004121	0.0105075	0.679825	0.665201	1.15914	24356	APOC1
1748	0.0004125	0.0105117	3.91987	4.36164	2.15765	13734	PIGS
1749	0.0004128	0.0105133	1.98156	1.32447	1.12759	32562	HS6ST1
1750	0.0004152	0.0105684	0.410708	0.498287	0.700414	4317	MCM6
1751	0.0004165	0.0105954	3.88449	2.30701	1.58062	36007	THPO
1752	0.0004183	0.0106287	1.28992	1.6117	1.18644	7605	ncRNA_mir-194-2_1
1753	0.0004188	0.0106287	1.77559	1.79175	1.16609	10987	ZNF574
1754	0.0004188	0.0106287	1.52433	1.84343	2.96148	24434	PLSCR1
1756	0.000419	0.0106287	1.50811	1.14127	0.885471	38385	BTBD15
1757	0.0004194	0.0106328	1.11835	1.03802	1.00737	19269	DNAJB13
1760	0.0004236	0.0107209	2.21166	1.45197	1.18638	26343	FAM54B
1761	0.0004241	0.0107275	1.06259	1.1079	1.00736	18622	TRAF3IP2
1762	0.0004246	0.0107305	0.623346	0.754119	0.961658	5308	SNRPD3
1764	0.0004272	0.0107875	1.4745	1.28043	0.955361	44417	DHX9
1765	0.0004284	0.0108117	1.34166	1.17014	1.02964	33739	C4orf6
1766	0.0004295	0.0108333	9.50736	9.61566	2.77538	16488	PSCA
1767	0.0004299	0.0108373	2.00571	2.58122	1.44799	22148	ZNF655
1768	0.0004305	0.0108463	2.3143	1.38576	1.15787	41924	C17orf81
1771	0.0004326	0.0108807	3.26558	1.85761	1.13181	35415	CNIH2
1772	0.0004335	0.0108972	3.89155	2.13762	1.46354	33481	CDKN1C
1773	0.0004341	0.0109	2.11319	2.78702	1.58854	15509	SMA4
1774	0.0004341	0.0109	1.80223	1.24873	1.11989	1777	PIK4CB
1775	0.0004348	0.0109114	0.824858	0.901163	1.11746	975	STK3
1776	0.0004356	0.0109253	2.48706	1.97208	1.23294	33185	KIF6
1777	0.0004362	0.0109342	2.88996	1.42781	1.35372	6054	INSR
1778	0.0004371	0.010947	1.49279	1.41255	1.01418	14955	CECR1
1779	0.0004372	0.010947	8.00442	7.8082	2.85223	13326	UNQ473
1780	0.0004402	0.0110159	0.673393	0.871267	1.32483	16118	PDCD6
1781	0.0004408	0.011021	2.13249	1.34347	1.20745	18912	CEACAM3
1782	0.0004409	0.011021	1.64085	1.10497	0.978826	18308	CRABP1
1784	0.0004431	0.0110636	1.54516	1.61784	1.07561	10310	IGSF1
1785	0.0004449	0.0111023	1.17694	1.27147	1.08019	28253	ABCA8
1787	0.0004479	0.0111647	1.28102	1.37571	1.15421	19937	NR3C2
1788	0.0004514	0.0112456	1.05476	1.25619	1.78076	5349	GM2A
1789	0.0004522	0.0112541	1.65156	1.93414	1.33342	18706	RHPN1
1793	0.0004533	0.0112615	1.20426	0.970498	0.938544	5865	TOE1
1794	0.0004537	0.0112651	1.04846	1.11224	0.978706	25073	KCNQ1
1796	0.0004562	0.0113146	0.892572	0.96636	1.19143	13118	FAIM
1797	0.0004584	0.0113628	1.926	1.88559	1.17893	29022	GAS7
1799	0.0004628	0.0114591	1.97634	1.96445	1.3721	8251	CAPN9
1800	0.0004635	0.0114701	1.85823	1.35681	1.18461	26847	SCAMP2
1801	0.000464	0.0114757	1.62475	1.19671	1.01082	27623	TM7SF2
1802	0.0004643	0.0114757	1.52954	1.10801	1.01288	31969	ATP8A1
1803	0.0004645	0.0114757	8.49021	9.81861	3.18512	33203	CA2
1804	0.0004652	0.0114866	1.79832	1.58885	1.16242	7248	PRRG2
1805	0.0004671	0.0115232	1.24749	1.34814	0.814877	2776	TMEM100
1806	0.0004672	0.0115232	2.79141	2.41115	1.20603	23843	MT1JP
1807	0.0004679	0.0115341	1.16052	1.16913	1.04371	24599	FRAS1
1808	0.0004689	0.0115524	1.13634	1.10328	1.49	39241	SHANK2
1809	0.0004721	0.0116248	1.39623	1.27746	1.01171	31903	NOS2A
1810	0.0004727	0.0116331	1.57636	2.90658	9.02512	20279	CXCL5
1811	0.0004746	0.0116734	0.35163	0.396335	0.563684	2816	PTTG3
1812	0.0004765	0.0117137	1.3727	1.46031	1.07082	42179	HOXC5
1813	0.0004769	0.0117171	1.23165	1.10103	0.949168	3305	PGPEP1
1816	0.0004834	0.0118571	1.71902	1.55936	1.19687	23231	SUCLG2
1817	0.0004846	0.01188	0.973872	0.877978	0.611343	35256	ACSM3
1818	0.0004849	0.0118809	2.2826	2.11277	1.31622	21279	MT1A
1820	0.0004884	0.0119535	0.557245	0.472376	0.611362	15497	PPAT
1821	0.0004928	0.0120545	0.973608	0.824259	0.535428	10536	ACSM3
1822	0.0004932	0.0120577	3.00531	2.46477	1.54016	36914	RTBDN
1824	0.0004956	0.0121031	1.35849	1.30154	1.0126	34144	CAMK1G
1826	0.0004965	0.0121118	0.700036	0.788861	1.06907	26446	CNIH4
1827	0.0004982	0.0121424	1.6467	1.16804	1.06106	39925	KIAA1754L
1828	0.0004983	0.0121424	1.71228	1.86011	1.24677	1906	DCAKD
1829	0.0004986	0.012143	1.15425	1.06388	0.974696	4286	HEMK1
1830	0.0005026	0.0122338	0.585923	0.60498	1.05441	3147	LAPTM4B
1832	0.0005042	0.0122593	1.65123	1.38477	1.04885	11828	ATP13A1
1833	0.0005048	0.0122672	0.467494	0.442832	0.696023	30241	CDC20
1834	0.0005054	0.0122733	0.953295	1.05972	1.71241	29442	ANTXR1
1835	0.0005056	0.0122733	1.91073	1.97976	1.12	18277	IRX4
1836	0.0005075	0.0123127	1.46077	1.05397	0.994448	37169	FBXO36
1837	0.0005084	0.0123278	1.32511	1.2578	0.818891	7812	OXCT1
1838	0.0005093	0.0123429	2.78986	1.95709	1.44999	2969	ZBED2
1839	0.0005096	0.0123435	1.48027	1.2958	1.02596	437	TMEM16G
1840	0.0005147	0.0124583	2.06802	1.84067	1.23397	27771	HK3
1841	0.0005149	0.0124583	0.576271	0.646841	1.00243	35386	APOBEC3B
1843	0.0005166	0.0124859	1.31399	1.05744	0.911104	18303	MIAT
1844	0.0005185	0.012525	7.57392	2.09703	1.12978	30617	mtRNA_COX-1
1845	0.000521	0.0125741	2.43504	1.65133	1.21842	14954	LOC339483
1846	0.0005211	0.0125741	0.794192	0.863219	0.58081	13551	ORM2
1847	0.000524	0.0126353	2.82678	1.80418	1.28259	39715	CCL14
1848	0.0005242	0.0126353	0.502365	0.626842	0.808537	18927	SNRPC
1849	0.0005245	0.0126357	1.07666	1.0952	1.41594	16889	HAVCR2
1850	0.0005265	0.012677	1.23526	1.15564	1.01995	26456	CETP
1851	0.0005269	0.0126798	0.649448	0.684991	0.891275	17997	WDR50
1852	0.0005275	0.0126873	2.32866	1.3807	1.19391	1287	IL11RA
1853	0.0005294	0.0127262	1.19361	1.2997	0.80826	44330	PPAP2B
1855	0.0005314	0.0127605	1.01272	1.02716	1.15447	12678	IL4I1
1856	0.0005318	0.0127632	10.1605	31.9318	7.12758	19853	REG1A
1857	0.0005323	0.0127683	0.597707	0.83432	1.34713	4204	ANXA5
1858	0.0005329	0.0127758	0.513497	0.69829	1.02384	11686	YWHAQ
1859	0.0005334	0.0127809	0.803109	0.787785	1.28813	18794	KIAA1199
1861	0.0005362	0.0128321	1.10687	2.29355	5.51919	27134	LUM
1862	0.0005364	0.0128321	1.57457	1.62397	1.06662	42395	NAV1
1863	0.000537	0.0128396	2.30182	2.2302	1.40616	13059	GSTT1
1864	0.0005379	0.0128542	1.57207	2.19245	1.06406	39280	CLU
1865	0.0005383	0.0128569	1.45771	1.4857	1.00757	4774	SBP1
1866	0.0005418	0.0129314	1.3982	1.05053	1.02229	41455	NT5C1B
1867	0.000542	0.0129314	1.48131	1.36826	1.07554	27993	FLJ22709
1868	0.0005442	0.0129769	2.40578	1.58065	1.15816	44017	LOC283887
1869	0.0005457	0.0130057	1.23675	1.42257	2.36314	3260	CDH11
1871	0.0005491	0.0130727	1.24138	1.04621	0.957379	23118	ZMYND10
1872	0.0005498	0.0130824	8.88781	8.69125	3.91631	3834	FAM101A
1873	0.0005511	0.0131064	0.571324	0.554748	0.780943	19830	SMC4
1875	0.0005558	0.013204	1.73698	1.65662	1.07961	3644	KLK11
1876	0.0005584	0.0132587	1.22891	1.24219	2.00326	7097	TNFAIP3
1877	0.0005596	0.0132801	2.20037	2.0165	1.40317	690	ACBD4
1878	0.0005605	0.0132944	1.15875	1.1134	0.94251	28721	GCKR
1881	0.0005667	0.01342	0.804615	0.826706	1.2911	22254	RCN1
1882	0.000569	0.0134673	1.98256	1.83464	1.22883	29746	DAXX
1884	0.0005751	0.0135901	1.42684	1.21008	0.983241	39932	DRD5
1886	0.0005782	0.0136561	0.237638	0.324801	0.459029	35753	KIAA0101
1887	0.0005798	0.0136866	1.37972	1.19966	0.9877	4766	NPAL3
1888	0.0005841	0.0137808	2.1742	1.81557	1.0263	7355	ARMC6
1891	0.0005872	0.0138317	3.29741	2.69237	1.70095	35058	FAM78A
1892	0.0005875	0.0138317	1.96488	1.28815	1.09655	33475	CADM3
1893	0.0005891	0.0138621	0.637543	0.685011	0.852333	5337	NUP37
1895	0.0005938	0.0139579	1.38677	1.16672	0.90541	11595	SHMT2
1896	0.0005949	0.0139764	1.10024	1.21244	1.58025	31539	SIRPA
1897	0.0005956	0.0139855	1.85797	1.46226	1.02558	8657	GREM2
1898	0.0005973	0.0140153	2.74538	1.34014	1.0326	12319	CHAT
1900	0.0005984	0.014029	1.10671	1.11043	1.4875	15478	MTMR11
1901	0.0005992	0.0140377	0.630563	0.889886	1.08591	7455	SNRPD2
1902	0.0005994	0.0140377	0.757821	0.719939	0.909469	37628	MEST
1903	0.0006002	0.014049	0.32779	0.427261	0.75275	35786	ENO1
1904	0.0006023	0.0140908	0.831489	0.826161	0.974092	2970	SLC25A32
1906	0.000603	0.0140924	1.02992	1.14033	1.84886	43122	CDH17
1907	0.0006036	0.014099	1.55284	1.39859	1.13128	20485	ZDHHC18
1908	0.000604	0.0141009	2.04748	1.75817	1.33632	3609	DGKZ
1909	0.0006076	0.0141775	1.36855	1.36796	1.00132	3879	MATR3
1911	0.0006098	0.0142135	2.22558	1.86358	1.33926	3438	FLJ20920
1912	0.0006101	0.0142135	1.74947	1.61599	1.19896	9471	ACSS2
1913	0.0006185	0.0144017	0.671453	0.687898	0.993423	10437	TH1L
1914	0.0006201	0.0144292	1.40017	1.42624	1.04831	29161	LRP1
1915	0.0006208	0.0144292	2.52648	1.45664	1.18189	4288	MAP3K6
1916	0.0006209	0.0144292	1.28724	1.29051	0.984829	10564	ARHGAP10
1917	0.0006211	0.0144292	1.32098	1.52037	1.12312	14776	CCNYL1
1918	0.0006213	0.0144292	0.942191	1.04788	0.584415	36066	SNURF
1919	0.000623	0.0144611	0.772072	0.742669	0.951662	8080	TNFRSF10B
1920	0.0006235	0.0144623	2.71547	1.75394	1.28274	17799	PSIP1
1921	0.0006237	0.0144623	1.59876	1.58895	1.0617	13066	SUPT6H
1922	0.0006248	0.0144751	1.43704	1.21031	1.00843	696	FLJ42875
1923	0.0006249	0.0144751	2.10374	1.50588	1.25865	3309	SSBP4
1924	0.0006293	0.0145694	1.59416	2.04476	1.37407	8199	CAMKK1
1927	0.0006315	0.0145976	1.22575	1.11277	1.05822	12136	FLJ43582
1928	0.0006319	0.0145986	1.31978	1.34275	0.978848	5587	WNT5B
1929	0.0006322	0.0145986	1.14116	1.04818	0.960099	38800	MTERFD3
1930	0.000633	0.0146095	1.86991	1.77334	1.14378	22470	hCG_1980447
1931	0.0006358	0.0146665	1.67919	1.1949	1.07164	42491	ZBTB16
1934	0.0006379	0.0146921	1.36487	1.22325	1.01458	26864	LPPR2
1936	0.0006429	0.014792	1.23604	1.11556	0.764748	22552	SCGB3A2
1937	0.0006491	0.014927	1.49138	1.62073	1.17363	35091	NPW
1938	0.0006496	0.0149307	1.03888	1.07244	1.60814	10026	MARVELD3
1940	0.0006543	0.0150233	1.64485	1.74724	1.20533	34270	LOC284402
1941	0.0006593	0.0151225	2.10208	2.03611	1.21855	21174	ZFP41
1942	0.0006593	0.0151225	1.19372	1.13905	0.941592	32048	SH3GL2
1943	0.0006599	0.0151285	1.13832	1.18886	1.00132	41103	ALDH1L1
1944	0.0006612	0.0151505	1.2112	1.04909	0.996857	21686	ZMAT1
1945	0.0006684	0.0153066	1.04472	1.06544	1.44104	14496	PLEKHG5
1946	0.0006687	0.0153066	1.57277	1.93493	3.0672	28702	IFI30
1947	0.0006735	0.0154085	0.440417	0.601184	0.795999	17769	C1QBP
1948	0.0006748	0.0154303	1.25438	1.18896	0.96886	35049	RHOBTB1
1949	0.0006753	0.0154338	1.14627	0.950358	0.778619	3663	RAB26
1950	0.0006758	0.0154374	1.78675	1.63791	1.26084	41977	EIF2AK3
1951	0.0006831	0.0155961	0.761064	0.736045	0.912757	18116	TRA16
1952	0.0006848	0.0156223	2.66447	1.3461	1.09695	26618	GIPC1
1953	0.0006851	0.0156223	1.81319	1.67714	3.13699	16264	STAT1
1954	0.0006853	0.0156223	2.18133	1.42629	1.0931	43776	PVRL1
1956	0.0006896	0.0157043	1.38117	1.30335	1.03698	3087	SLC45A3
1957	0.0006924	0.01576	1.97185	1.49631	1.18248	1666	ELK1
1959	0.0006949	0.0158007	1.85907	1.21239	1.04782	25886	FANCE
1960	0.0006956	0.0158086	1.66851	2.17798	1.3272	38147	PLA2G6
1961	0.0006982	0.0158596	0.889688	1.01365	0.748125	2646	IRF4
1962	0.0006987	0.0158628	2.33004	2.04529	1.33216	39714	CD300C
1963	0.0007002	0.0158888	0.962434	1.07578	1.3564	11090	MTCH2
1964	0.000705	0.0159896	1.0014	1.00192	1.2346	10157	MARVELD3
1965	0.0007079	0.0160472	1.12914	1.13521	1.02047	11031	TBXA2R
1967	0.0007102	0.0160829	1.16119	1.32445	1.04737	1272	GPD1L
1968	0.000712	0.0161155	0.700235	0.589611	1.12858	21711	HSP90AA2
1969	0.0007126	0.0161209	0.933703	1.05643	1.65686	29030	CD44
1970	0.0007139	0.0161342	1.41552	1.17969	1.02117	19866	miRNA_miR-9
1971	0.0007143	0.0161342	1.85548	1.73791	3.16449	3385	TNFAIP2
1972	0.0007146	0.0161342	2.74488	1.7006	1.25929	37674	KIAA1754
1973	0.0007148	0.0161342	2.19211	1.8237	1.14298	40989	IRF2
1974	0.000715	0.0161342	0.268972	0.284526	0.4324	30671	TYMS
1975	0.0007161	0.0161509	1.10688	1.05858	1.58756	13548	FBXO32
1976	0.0007181	0.0161878	1.40428	1.4814	1.17282	16111	RBPJL
1977	0.000721	0.0162449	0.360155	0.421705	0.580328	4761	DLG7
1978	0.0007216	0.0162502	1.50552	1.56364	1.21094	25097	PPAPDC1B
1980	0.0007239	0.0162841	0.928667	0.864057	1.16518	43749	TGIF
1982	0.0007247	0.0162871	1.66595	2.05413	1.14428	7560	ANG
1983	0.0007322	0.0164474	1.11676	1.33133	1.03147	26063	C14orf173
1984	0.0007328	0.0164525	1.4194	1.01513	0.994609	8135	TUBGCP6
1985	0.0007337	0.0164644	1.77285	1.37039	1.13757	10779	NUMBL
1988	0.0007392	0.0165551	1.17973	1.21968	1.67979	16378	EPSTI1
1989	0.0007393	0.0165551	0.809211	0.752788	1.03961	25463	RCC2
1990	0.0007396	0.0165551	1.54633	1.49127	1.14839	739	C10orf35
1991	0.00074	0.0165558	2.71352	1.3625	1.17139	8420	VRK3
1992	0.0007424	0.0166011	1.47976	1.47912	0.93318	531	SSH3
1993	0.0007443	0.0166353	1.58235	1.686	1.22604	21275	ALDH3B2
1996	0.0007459	0.016646	1.56955	1.18347	1.03047	31475	DHODH
1997	0.0007482	0.0166889	1.48846	1.37409	0.950273	26098	AGXT2L1
1998	0.0007498	0.0167146	1.28121	1.04619	1.01827	7885	CSNK1G3
1999	0.0007501	0.0167146	2.40776	2.86169	1.68185	18724	CD99L2
2000	0.000751	0.0167162	0.891768	0.953266	1.35112	29133	PSMA2
2001	0.0007511	0.0167162	1.94205	1.51648	1.25098	23611	SOD3
2002	0.0007513	0.0167162	1.23139	1.04165	0.973349	8992	RAPSN
2003	0.0007537	0.0167613	2.58723	2.44847	1.55576	37813	KCNF1
2007	0.0007644	0.0169653	1.05606	1.03148	0.969255	10433	DIP2A
2008	0.0007665	0.0170035	3.13249	1.61315	1.33986	39545	RPP25
2009	0.0007712	0.0170992	0.914219	0.917984	1.66135	38661	WDR72
2010	0.0007753	0.0171816	1.44125	0.791806	0.715912	32104	MGC22265
2011	0.0007761	0.0171908	1.23494	1.21439	1.94963	24856	ATP10B
2013	0.0007829	0.0173241	23.3159	43.2584	9.28691	31992	REG1A
2014	0.0007848	0.0173576	1.03476	1.03904	1.35538	19594	SLC39A1
2015	0.0007865	0.0173823	0.828194	0.984652	1.19802	10281	NINJ1
2016	0.0007867	0.0173823	7.41462	3.03709	1.65843	26905	mtRNA_ND2
2017	0.000791	0.0174687	2.27838	2.04389	1.49584	3551	CYP2B7P1
2018	0.0007918	0.0174777	2.32678	2.6225	1.44646	41469	IL21R
2019	0.0007928	0.0174911	1.79847	2.40953	1.42558	9657	miRNA_miR-214
2020	0.0007938	0.0175045	0.713853	0.720036	0.874301	2304	EST_AA707550
2021	0.0007945	0.0175112	1.93226	1.76907	1.22105	21191	MATK
2022	0.0008001	0.0176259	1.54822	1.15278	1.06379	12524	FKBP10
2023	0.0008018	0.0176547	1.26058	1.57691	1.1556	962	SCARF2
2024	0.0008028	0.0176679	0.731163	0.840242	1.06152	10611	TMEM167
2025	0.0008049	0.0177054	2.67983	1.3093	1.04471	34165	SNCB
2026	0.0008057	0.0177143	2.81982	1.84683	1.29936	25136	SPDYC
2027	0.0008089	0.0177758	1.41518	1.42318	1.10955	40712	ESRRA
2028	0.0008118	0.0178308	0.673605	0.694331	0.977282	1674	GNPDA1
2030	0.0008145	0.0178702	1.81231	1.4697	1.22095	7759	ZUBR1
2031	0.0008148	0.0178702	2.15167	1.31797	1.11687	42459	WFDC2
2032	0.0008181	0.0179338	1.50563	1.15538	1.06415	30466	MATK
2033	0.0008201	0.0179688	1.58321	1.15628	1.02942	22930	FAM22F
2035	0.0008249	0.0180562	1.94394	1.96087	1.24825	1792	FTO
2036	0.0008262	0.0180756	1.95383	1.78203	1.27653	13498	LOC197336
2037	0.0008266	0.0180756	1.48193	0.985715	0.867988	18223	D2HGDH
2038	0.0008271	0.0180777	2.60366	2.22214	1.50302	27144	DNAJB2
2039	0.0008283	0.018095	0.463403	0.458627	0.593194	14116	C16orf60
2040	0.0008303	0.0181298	1.76309	1.46378	1.15255	151	KRTAP10-12
2043	0.000836	0.0182275	1.68325	0.819348	0.89971	27979	ZNF587
2044	0.0008401	0.0183079	2.66656	1.99398	1.39825	21138	PCTK3
2045	0.0008432	0.0183665	1.92295	1.26134	1.11579	37755	RUTBC2
2046	0.0008481	0.0184642	68.2821	56.6307	25.6767	563	IGKC
2047	0.0008527	0.0185437	0.605624	0.569802	0.844818	32137	SMS
2048	0.0008529	0.0185437	0.454802	0.482731	0.811688	21006	C5orf13
2049	0.000853	0.0185437	0.782889	0.71321	0.892382	15640	NUP85
2050	0.0008565	0.0186107	1.26785	1.22572	0.932351	35224	PDILT
2051	0.0008592	0.0186603	1.1015	1.01223	0.905977	24325	AFMID
2052	0.00086	0.0186685	1.62226	2.23146	3.8283	14571	CCL4
2053	0.0008605	0.0186703	0.577285	0.725792	0.935346	8237	HSBP1
2054	0.0008627	0.0187089	2.66484	1.71074	1.14123	24014	SLC37A4
2055	0.0008644	0.0187367	3.08725	2.82521	1.73054	14642	IGF1R
2056	0.0008678	0.0188012	0.886045	0.982944	1.44414	14373	BHLHB2
2057	0.0008731	0.0188885	1.35158	1.56725	1.12634	28972	DEXI
2058	0.0008731	0.0188885	1.09209	1.14019	0.986582	15260	PRAC
2060	0.0008762	0.0189409	2.00024	1.91074	1.22291	19070	UNQ830
2061	0.0008766	0.0189409	1.68281	1.17397	1.03915	5938	TAS1R2
2062	0.0008768	0.0189409	1.12066	1.19532	1.04347	29321	PNOC
2063	0.0008776	0.018949	1.17847	1.32115	1.05326	13640	RBPJ
2064	0.0008793	0.0189765	1.97276	2.0721	1.40298	38556	CTRB1
2065	0.0008816	0.0190142	1.68495	1.61859	1.10671	38145	DKFZp547C195
2066	0.0008819	0.0190142	1.41206	1.45018	1.07415	31154	TNFRSF25
2067	0.0008835	0.0190395	1.32237	1.42317	1.00886	13835	MFI2
2069	0.0008849	0.0190512	1.91245	2.56764	1.37978	39325	GTF2F1
2070	0.0008878	0.0190924	0.802134	0.832293	1.26923	2035	ncRNA_H19_RNA_1872
2072	0.0008881	0.0190924	1.77456	1.23978	1.09643	32366	MXRA8
2071	0.0008881	0.0190924	1.08805	1.09201	0.991717	34908	OR10S1
2073	0.0008906	0.0191299	1.25901	1.23391	1.0441	29118	ACY3
2075	0.0008959	0.0192323	1.43429	1.10887	1.0638	8888	DLG4
2076	0.0009004	0.0193196	0.553769	0.53893	0.703401	6056	NUP107
2077	0.0009068	0.0194475	3.22532	3.45807	2.00667	10554	KRT16
2078	0.0009093	0.0194918	0.831715	0.867464	0.999324	6092	SCNM1
2079	0.0009126	0.0195429	1.05655	1.05278	1.50067	6545	MUC3B
2080	0.0009127	0.0195429	1.00025	1.09534	1.31725	13931	COMMD5
2081	0.000913	0.0195429	0.512323	0.682765	1.01168	28698	TNFRSF12A
2083	0.0009181	0.0196331	1.60391	1.49764	1.14286	7930	LTBP4
2084	0.0009199	0.0196622	1.82801	1.26697	1.14936	5232	HIGD2A
2085	0.0009243	0.0197126	1.28721	1.27994	1.03221	44306	FLJ33297
2086	0.000925	0.0197126	1.52487	1.69902	1.23149	22252	SSX5
2088	0.0009251	0.0197126	11.5992	22.3735	7.7471	18941	IGKC
2087	0.0009251	0.0197126	2.8605	1.67072	1.11973	42559	BDNF
2089	0.0009253	0.0197126	1.17124	1.19347	0.984614	38808	NHN1
2091	0.0009258	0.0197126	1.72813	1.12185	1.0547	6625	OR1N1
2092	0.0009258	0.0197126	1.1988	1.05829	0.983674	36997	SEC14L1
2093	0.0009268	0.0197245	40.0007	18.3771	7.60438	19481	mtRNA_RNR2
2094	0.000931	0.0198044	1.62884	1.35091	1.10268	11311	RIMS1
2095	0.0009345	0.0198694	0.787568	0.677731	0.988985	19344	COL7A1
2097	0.0009376	0.0199163	1.49755	1.2884	0.963097	1587	SFTPA1B
2098	0.0009383	0.0199217	2.05872	1.49465	1.1506	33442	PTPRS
2099	0.0009397	0.0199419	2.38755	1.96511	1.42912	9917	RP11-393H10.2
2100	0.0009422	0.0199854	0.802047	0.783536	1.02261	2991	RBM34
2101	0.0009476	0.0200904	1.03901	1.30598	0.994812	40569	FLJ37396
2102	0.0009481	0.0200914	1.7431	1.27308	0.933705	1515	POLRMT
2104	0.0009502	0.0201168	1.43681	1.04202	0.875053	19410	C5
2105	0.0009517	0.020139	1.11611	1.15046	1.01983	21499	KCNQ1
2106	0.0009531	0.020159	1.24705	1.13551	0.998197	40882	ANKRD24
2107	0.0009551	0.0201917	1.1068	1.08219	0.937139	26770	OR51A7
2108	0.0009565	0.0202117	1.33022	1.72505	1.1322	21570	HM13
2109	0.0009573	0.020219	1.0203	1.44845	2.34384	14502	CTSC
2110	0.0009608	0.0202834	1.03978	1.11013	1.31106	32595	MORC4
2111	0.0009619	0.0202904	1.37334	1.1362	1.01931	36165	PLCXD3
2112	0.0009624	0.0202904	0.916934	0.919558	1.1039	32270	HOXA13
2113	0.0009625	0.0202904	1.3772	1.55045	1.14984	18905	APOBEC3F
2114	0.0009635	0.0203019	1.73184	1.5361	1.16836	18446	CD164L2
2115	0.000965	0.0203239	0.772801	0.778906	1.05072	13706	XPR1
2117	0.0009664	0.0203341	1.78874	1.99016	1.08804	33567	FHL1
2118	0.0009672	0.0203413	0.820156	0.83034	0.970852	9763	CSTF3
2119	0.0009679	0.0203432	1.0319	1.09391	0.992714	30240	TLN1
2120	0.0009682	0.0203432	2.88325	1.5713	1.26214	10751	POLR2A
2121	0.0009725	0.0204239	0.885733	0.830275	1.04732	27382	PGF
2122	0.000976	0.0204877	1.02464	1.19043	0.928985	152	PRLH
2123	0.000977	0.0204991	0.744906	0.81127	1.02746	2270	PLK2
2124	0.0009786	0.020523	1.64013	2.17713	1.38867	26799	SIRPB1
2126	0.000984	0.0206168	0.837348	0.969171	0.682233	1788	TUBB2B
2127	0.0009859	0.0206469	1.08184	1.05861	1.00344	24289	DCAMKL2
2129	0.0009957	0.0208325	1.30126	1.25139	0.945609	3252	FLJ40919
2130	0.0009984	0.0208792	1.8338	1.15788	1.01249	3481	KIAA0319L
2131	0.0009995	0.0208924	0.926967	0.864816	1.16663	41511	TPBG
39	< 1e-07	< 1e-07	115.139	91.8708	5.19859	20966	PGA5
153	< 1e-07	< 1e-07	93.8672	89.7297	5.9667	22002	PGA5
213	< 1e-07	< 1e-07	90.3375	69.7851	5.39399	43276	PGA3
23	< 1e-07	< 1e-07	90.0526	75.8084	3.75265	40	PGC
87	< 1e-07	< 1e-07	70.3653	64.8812	4.08833	27777	PGC
5	< 1e-07	< 1e-07	65.0129	50.7457	2.71399	27335	EDIL3
2	< 1e-07	< 1e-07	50.4513	35.9647	1.83917	16985	GIF
34	< 1e-07	< 1e-07	48.432	36.2609	6.19753	24653	DNAJB2
1	< 1e-07	< 1e-07	40.72	35.8901	1.81185	11909	hCAP-H2
15	< 1e-07	< 1e-07	32.4338	17.8219	1.44701	34786	ATP4B
29	< 1e-07	< 1e-07	28.8361	20.0903	2.04301	3325	CTSD
104	< 1e-07	< 1e-07	28.5897	40.6024	5.33134	23841	IGHA1
26	< 1e-07	< 1e-07	27.8021	28.7518	2.88325	36293	DLG1
96	< 1e-07	< 1e-07	27.5832	17.5271	2.34783	33272	DNAJA4
38	< 1e-07	< 1e-07	27.2598	19.624	1.69565	10707	DDX25
3	< 1e-07	< 1e-07	26.932	18.0004	1.64439	5469	ATG16L2
51	< 1e-07	< 1e-07	26.0932	16.6432	1.77735	40412	RP11-493K23.2
21	< 1e-07	< 1e-07	24.8591	21.5892	1.69596	24137	NOSTRIN
8	< 1e-07	< 1e-07	23.4573	24.724	1.91591	21886	CTSD
11	< 1e-07	< 1e-07	20.0744	14.2449	1.36469	18444	C11orf42
42	< 1e-07	< 1e-07	19.2316	13.9321	1.52949	43985	SIX3
40	< 1e-07	< 1e-07	18.9204	16.5124	1.49871	34240	MDS028
16	< 1e-07	< 1e-07	17.9388	13.2932	1.48608	41655	CAPN10
61	< 1e-07	< 1e-07	16.9329	13.6046	1.66605	35805	CTSD
35	< 1e-07	< 1e-07	16.2704	11.3388	1.21676	22344	ATP4A
225	< 1e-07	< 1e-07	14.9548	18.1177	3.43119	2668	IGHM
82	< 1e-07	< 1e-07	14.3945	9.98287	1.32066	39623	C15orf21
126	< 1e-07	< 1e-07	14.3544	10.3752	1.67742	39836	GNG3
41	< 1e-07	< 1e-07	14.1263	9.73385	1.3511	26992	LIMS2
24	< 1e-07	< 1e-07	13.897	11.8714	1.53171	35530	MAPT
81	< 1e-07	< 1e-07	13.121	10.0435	1.39879	43148	COQ6
14	< 1e-07	< 1e-07	13.0465	12.7676	1.51804	26377	TLN1
43	< 1e-07	< 1e-07	12.3659	11.8048	1.44759	35461	OR6N1
20	< 1e-07	< 1e-07	11.6375	15.2619	1.81816	27996	SLC34A1
144	< 1e-07	< 1e-07	11.4441	8.71572	1.69251	4450	APOE
154	< 1e-07	< 1e-07	11.1752	8.52376	1.27172	43335	C15orf21
64	< 1e-07	< 1e-07	10.7719	8.13891	1.57699	3351	SOX14
59	< 1e-07	< 1e-07	10.5443	8.79797	1.44484	21873	PTDSR
50	< 1e-07	< 1e-07	10.4553	7.73495	1.4919	24593	TMEM79
79	< 1e-07	< 1e-07	9.87637	7.26653	1.34865	21033	KCNE2
18	< 1e-07	< 1e-07	9.82376	9.80673	1.33359	11593	FLJ20254
13	< 1e-07	< 1e-07	9.74468	8.6493	1.37013	19094	hCAP-H2
49	< 1e-07	< 1e-07	9.73668	9.66131	1.23571	37978	TM4SF5
110	< 1e-07	< 1e-07	9.65156	6.8215	1.25813	157	GRK6
200	< 1e-07	< 1e-07	9.56506	8.05711	2.07321	20055	LOC130951
22	< 1e-07	< 1e-07	9.41137	9.07436	1.51697	42321	IGSF8
53	< 1e-07	< 1e-07	9.33693	7.02841	1.41296	11649	TCEAL3
6	< 1e-07	< 1e-07	9.18932	9.53315	1.70818	9576	CNN1
161	< 1e-07	< 1e-07	9.17862	6.44837	1.12663	6212	OR1L4
12	< 1e-07	< 1e-07	9.13321	9.4603	2.17162	23960	TJAP1
28	< 1e-07	< 1e-07	9.0323	7.69676	1.99292	20445	LHB
114	< 1e-07	< 1e-07	8.95626	6.71298	1.31423	24017	KIAA1468
30	< 1e-07	< 1e-07	8.9146	10.0938	1.1531	4781	ATP1A3
88	< 1e-07	< 1e-07	8.87426	6.81994	1.37017	21220	DKKL1
111	< 1e-07	< 1e-07	8.17446	13.1383	2.51175	18373	MFNG
7	< 1e-07	< 1e-07	8.0757	10.6608	1.44931	21515	CD97
60	< 1e-07	< 1e-07	8.01275	6.48266	1.32329	9785	C19orf20
77	< 1e-07	< 1e-07	7.95513	5.09667	1.35052	8674	DDX11
62	< 1e-07	< 1e-07	7.65725	8.30486	1.35371	30922	C10orf27
115	< 1e-07	< 1e-07	7.57624	6.00473	1.57578	9166	FKBP2
112	< 1e-07	< 1e-07	7.57431	5.83453	1.18276	34047	SEMA3F
116	< 1e-07	< 1e-07	7.4903	5.81168	1.24934	14224	SYNGR1
74	< 1e-07	< 1e-07	7.45186	5.41943	1.16658	5772	CSH1
33	< 1e-07	< 1e-07	7.44178	5.82972	1.5667	4481	PQBP1
80	< 1e-07	< 1e-07	7.25528	5.91447	1.19596	12436	SLC25A30
183	< 1e-07	< 1e-07	7.15963	3.67071	1.18358	22515	GPR37L1
94	< 1e-07	< 1e-07	7.11849	13.169	3.3447	7984	RNASE1
156	< 1e-07	< 1e-07	7.04974	6.60096	1.29524	43217	LYNX1
103	< 1e-07	< 1e-07	6.97774	6.01192	1.17732	44126	UBE4B
171	< 1e-07	< 1e-07	6.8642	7.67818	1.4452	25380	GGTLA4
131	< 1e-07	< 1e-07	6.73527	5.31597	1.23366	24194	KIAA0427
177	< 1e-07	< 1e-07	6.71293	5.85783	1.1059	18176	LRP1
160	< 1e-07	< 1e-07	6.7008	10.6637	2.48738	20624	FLJ10661
48	< 1e-07	< 1e-07	6.70061	4.44728	1.44068	6204	NFKBIL1
32	< 1e-07	< 1e-07	6.58894	5.70816	1.14296	8579	CDKN2C
57	< 1e-07	< 1e-07	6.58738	6.33381	1.55686	36950	COX6A2
120	< 1e-07	< 1e-07	6.55877	4.59252	0.994505	4487	TRPT1
147	< 1e-07	< 1e-07	6.55699	4.8847	1.27822	15594	ZFYVE27
122	< 1e-07	< 1e-07	6.40709	5.99884	1.16305	42534	PCDHGA1
93	< 1e-07	< 1e-07	6.329	4.63576	1.52328	2297	TGIF
17	< 1e-07	< 1e-07	6.30372	5.53414	1.66393	12223	HGS
46	< 1e-07	< 1e-07	6.10973	5.34276	1.4209	26160	ZNF385
135	< 1e-07	< 1e-07	6.08059	4.52521	1.52094	34872	EPHB2
189	< 1e-07	< 1e-07	6.06528	7.16917	1.83846	35985	SMCX
146	< 1e-07	< 1e-07	6.04791	4.68914	1.07622	172	LOC284628
97	< 1e-07	< 1e-07	6.04517	4.89275	1.11277	40987	SH3BP1
65	< 1e-07	< 1e-07	5.97225	19.5082	1.61609	34713	miRNA_miR-142-3p
170	< 1e-07	< 1e-07	5.95056	5.82869	0.95719	33876	USP50
140	< 1e-07	< 1e-07	5.93945	5.67563	1.23591	2398	CTSD
182	< 1e-07	< 1e-07	5.89087	9.86825	1.10395	28381	LRP1
209	< 1e-07	< 1e-07	5.79159	5.70329	1.23023	2757	HCCS
52	< 1e-07	< 1e-07	5.69409	5.37559	1.15967	1569	ESRRA
63	< 1e-07	< 1e-07	5.60899	5.98066	1.2885	41814	OR5M10
70	< 1e-07	< 1e-07	5.5309	3.97672	1.28713	2809	PRPF3
133	< 1e-07	< 1e-07	5.4941	6.44666	1.22927	14326	CSH1
223	< 1e-07	< 1e-07	5.48154	4.52961	1.5178	5166	SHANK1
196	< 1e-07	< 1e-07	5.40768	5.28402	1.2129	10532	NAPSA
184	< 1e-07	< 1e-07	5.34251	4.7827	1.19349	40225	CHST5
31	< 1e-07	< 1e-07	5.23556	5.64551	1.93613	16412	USP2
90	< 1e-07	< 1e-07	5.22848	4.52898	1.31984	44374	CTF1
101	< 1e-07	< 1e-07	5.18935	3.90891	1.45476	6129	TRIM26
211	< 1e-07	< 1e-07	5.17269	4.42986	1.29583	34390	KRTHB6
100	< 1e-07	< 1e-07	5.16892	4.45622	1.51646	21611	FBLN1
226	< 1e-07	< 1e-07	4.97906	3.66297	1.61044	11505	PSCD2
124	< 1e-07	< 1e-07	4.97133	3.40363	1.18547	2550	LOC129138
185	< 1e-07	< 1e-07	4.91003	4.17463	1.07288	22213	CPA2
162	< 1e-07	< 1e-07	4.81499	4.11354	1.23846	9920	RNF40
139	< 1e-07	< 1e-07	4.70907	4.35394	1.37405	42286	C20orf29
55	< 1e-07	< 1e-07	4.70449	4.27333	1.29216	33446	ZNF167
119	< 1e-07	< 1e-07	4.70165	5.17776	1.3129	2563	SLC2A9
132	< 1e-07	< 1e-07	4.65649	4.98673	1.6913	34606	IL17RC
56	< 1e-07	< 1e-07	4.64588	3.52094	1.39438	9089	SNX26
130	< 1e-07	< 1e-07	4.5739	4.33013	1.06481	10034	APOBEC3D
150	< 1e-07	< 1e-07	4.57134	3.67572	1.04369	479	ESRRG
92	< 1e-07	< 1e-07	4.54422	4.01197	1.329	32333	FLJ36070
117	< 1e-07	< 1e-07	4.4882	3.94038	1.29762	20031	TLN1
134	< 1e-07	< 1e-07	4.47258	4.16608	1.02673	80	STX1A
163	< 1e-07	< 1e-07	4.45681	4.10955	1.63763	15079	FPGS
137	< 1e-07	< 1e-07	4.41795	3.50581	1.16082	36521	FAM109A
149	< 1e-07	< 1e-07	4.30419	4.10911	1.58937	7309	STAB1
175	< 1e-07	< 1e-07	4.22739	4.64228	1.35446	32721	ZBTB32
151	< 1e-07	< 1e-07	4.2234	3.12399	0.904338	37778	LOC440434
54	< 1e-07	< 1e-07	4.20632	4.09851	1.25035	33357	C18orf12
187	< 1e-07	< 1e-07	4.12825	4.0034	1.10331	19590	CD200
218	< 1e-07	< 1e-07	4.11782	3.84234	1.28723	30759	LOC222070
206	< 1e-07	< 1e-07	4.0799	3.54049	1.50143	17477	PHC2
10	< 1e-07	< 1e-07	4.01082	4.9042	1.75634	16124	GRM4
72	< 1e-07	< 1e-07	3.99451	5.84267	1.63417	22283	FLJ10490
180	< 1e-07	< 1e-07	3.9718	3.61227	1.13199	33568	HSPC072
113	< 1e-07	< 1e-07	3.95026	2.6304	1.40485	17883	KCNC4
155	< 1e-07	< 1e-07	3.92635	5.88799	1.58895	23235	CHAF1A
19	< 1e-07	< 1e-07	3.8813	4.28013	1.21588	8590	METTL7A
194	< 1e-07	< 1e-07	3.8267	3.87627	1.15166	22049	KLHDC8B
83	< 1e-07	< 1e-07	3.81139	3.5869	1.31147	34441	B4GALNT1
118	< 1e-07	< 1e-07	3.75983	3.15951	1.35198	12588	NIP
210	< 1e-07	< 1e-07	3.75427	4.52496	1.86253	28384	POLR2A
95	< 1e-07	< 1e-07	3.74167	3.67619	1.37946	27053	FLJ30313
27	< 1e-07	< 1e-07	3.73972	3.54521	1.13716	17344	SYN2
221	< 1e-07	< 1e-07	3.71758	6.25383	1.56157	6528	LOC441282
148	< 1e-07	< 1e-07	3.7045	3.82425	1.53245	24280	SMR3A
127	< 1e-07	< 1e-07	3.57518	5.042	1.39756	36763	ECEL1
89	< 1e-07	< 1e-07	3.48314	3.15988	1.33202	8509	DUSP15
217	< 1e-07	< 1e-07	3.46634	3.39923	1.21403	33005	ZC3H3
174	< 1e-07	< 1e-07	3.45344	2.88437	1.4239	14886	STMN3
102	< 1e-07	< 1e-07	3.381	2.9477	0.748004	27949	CA9
91	< 1e-07	< 1e-07	3.2535	4.00173	1.52855	21509	ALG3
165	< 1e-07	< 1e-07	3.23786	3.19977	1.23784	7269	EIF2B4
219	< 1e-07	< 1e-07	3.22672	2.6158	1.36632	18153	C16orf50
176	< 1e-07	< 1e-07	3.17468	4.11397	1.25842	43514	CASP2
172	< 1e-07	< 1e-07	3.09872	2.31762	1.01678	15408	XYLT2
220	< 1e-07	< 1e-07	3.04266	2.65309	1.37459	10373	FXYD3
105	< 1e-07	< 1e-07	3.01574	2.61309	0.976341	28909	TNFRSF7
37	< 1e-07	< 1e-07	3.00308	3.11416	1.07378	2717	C7orf21
71	< 1e-07	< 1e-07	3.00164	3.49343	1.28653	8819	TBC1D10B
121	< 1e-07	< 1e-07	2.92753	2.35819	0.809343	3748	CDH24
212	< 1e-07	< 1e-07	2.89663	2.04717	1.12189	18921	C11orf51
128	< 1e-07	< 1e-07	2.86473	3.21579	1.14926	32023	LHX3
199	< 1e-07	< 1e-07	2.81614	2.80386	1.17874	36528	NR4A3
178	< 1e-07	< 1e-07	2.78301	2.88762	1.19151	31759	OR1D5
188	< 1e-07	< 1e-07	2.74029	5.00916	1.5145	24609	SST
85	< 1e-07	< 1e-07	2.72406	2.81703	1.15491	1877	RNF190
58	< 1e-07	< 1e-07	2.70008	2.20256	1.17199	13730	MAPK8IP1
45	< 1e-07	< 1e-07	2.68357	2.54021	1.20079	26137	CEP164
73	< 1e-07	< 1e-07	2.65771	2.87606	1.11957	32812	EPS15L1
167	< 1e-07	< 1e-07	2.63455	2.99213	1.49328	11845	ITGA2B
190	< 1e-07	< 1e-07	2.5816	2.88957	1.28882	7308	BTBD9
142	< 1e-07	< 1e-07	2.46805	2.97331	1.14787	27178	EYA2
208	< 1e-07	< 1e-07	2.38324	2.24069	1.3143	12312	C20orf67
157	< 1e-07	< 1e-07	2.37917	2.54601	1.33883	27088	DOCK2
203	< 1e-07	< 1e-07	2.36854	1.74739	1.01862	38614	PDIA2
136	< 1e-07	< 1e-07	2.25018	2.52109	1.19129	21201	KRTAP4-4
179	< 1e-07	< 1e-07	2.183	2.60242	1.31272	5582	CD99L2
207	< 1e-07	< 1e-07	2.14714	2.00582	1.17169	1943	KIAA2013
169	< 1e-07	< 1e-07	2.11849	2.1073	1.13933	21161	FBP2
78	< 1e-07	< 1e-07	2.0334	3.35591	1.11998	21415	ALAS2
192	< 1e-07	< 1e-07	1.97212	2.13757	1.13784	30867	MAFK
164	< 1e-07	< 1e-07	1.96273	2.41465	0.847739	44145	CTSL
69	< 1e-07	< 1e-07	1.92452	2.15529	1.12244	5502	MAMDC4
106	< 1e-07	< 1e-07	1.85891	1.7891	0.964309	22353	LOC285074
143	< 1e-07	< 1e-07	1.85617	1.78543	1.06428	4787	PRKY
86	< 1e-07	< 1e-07	1.82871	2.30354	1.12937	10016	C1orf95
145	< 1e-07	< 1e-07	1.63576	1.97459	0.885208	36841	AKR1C2
205	< 1e-07	< 1e-07	1.54217	1.3987	0.963128	28557	KLF15
158	< 1e-07	< 1e-07	1.50905	1.7624	1.04203	19988	PDE8B
173	< 1e-07	< 1e-07	1.47908	1.60207	1.1325	12572	GAS2L1
123	< 1e-07	< 1e-07	1.34929	1.38478	1.02933	7503	PRX
186	< 1e-07	< 1e-07	1.29122	1.25147	0.93619	38918	GNG7
109	< 1e-07	< 1e-07	1.27929	1.27882	1.01767	17742	GFRA4
214	< 1e-07	< 1e-07	0.866858	0.959574	2.04541	14997	TIMP1
222	< 1e-07	< 1e-07	0.513681	0.59609	0.939553	13116	GTPBP4
191	< 1e-07	< 1e-07	0.479321	0.564697	1.17651	5157	HSPE1
201	< 1e-07	< 1e-07	0.383248	0.467696	0.859562	25816	CCT5

## Sheet: CANCER
	Parametric p-value	FDR	Geom mean of ratios in AN	Geom mean of ratios in PN	Geom mean of ratios in CANCER	Unique id	Gene symbol
214	< 1e-07	< 1e-07	0.866858	0.959574	2.04541	14997	TIMP1
191	< 1e-07	< 1e-07	0.479321	0.564697	1.17651	5157	HSPE1
248	1e-07	1.52e-05	0.923228	1.53858	3.90464	17820	CTSB
228	1e-07	1.52e-05	0.210447	0.28422	0.616124	6114	CKS2
315	2e-07	2.8e-05	0.947733	1.37703	5.3337	21480	COL1A2
300	2e-07	2.8e-05	0.498661	0.869155	3.32905	8023	SPARC
347	4e-07	5.03e-05	1.16171	1.86518	3.97179	7825	IFITM2
349	4e-07	5.03e-05	0.413731	0.593848	1.21856	15440	ATP1B3
346	4e-07	5.03e-05	0.458032	0.531881	1.1152	21397	SERPINH1
388	7e-07	7.83e-05	0.733357	1.08275	2.94637	14296	S100A10
409	9e-07	9.68e-05	1.3505	1.82974	6.30815	29498	CXCL1
408	9e-07	9.68e-05	0.427209	0.578438	1.38155	6325	CTSL
415	1e-06	0.0001048	0.787814	0.88801	2.40802	11322	CTHRC1
459	1.4e-06	0.0001344	1.2695	1.68566	3.2994	1583	IFITM2
469	1.6e-06	0.0001491	0.341887	0.350119	0.805168	3511	IGFBP3
520	2.5e-06	0.0002137	0.249407	0.272692	1.09726	27135	SPP1
538	3.2e-06	0.000263	0.956939	1.05252	2.48845	16890	CLDN1
544	3.3e-06	0.0002702	0.811079	0.935813	2.09554	6961	SOD2
607	5.1e-06	0.0003736	1.10103	1.16259	2.38192	5516	MUC3B
635	6.1e-06	0.0004279	0.200075	0.257106	0.680918	7764	TOP2A
638	6.2e-06	0.0004315	0.180609	0.299581	0.616651	2407	LDHA
656	7.1e-06	0.0004814	1.02128	1.11956	2.25392	2433	CCL15
668	7.8e-06	0.0005193	1.23249	1.30729	2.50527	1843	COL4A1
691	9.1e-06	0.0005849	1.61628	1.75851	5.92531	43604	COL1A1
721	1.1e-05	0.0006777	1.04222	1.15814	2.57171	27812	SULF1
782	1.47e-05	0.0008341	1.69397	1.65787	5.09371	13231	CXCL9
800	1.59e-05	0.0008831	1.38156	1.72179	4.11239	12372	IFITM1
840	1.9e-05	0.0010075	1.49364	2.51384	4.36655	19415	TACSTD1
861	2.11e-05	0.0010916	0.28014	0.316771	0.704965	8576	THBS2
875	2.31e-05	0.001176	1.38521	1.48511	3.4661	20165	CXCL10
885	2.41e-05	0.001213	1.21484	1.32936	2.7124	32920	TMEPAI
900	2.55e-05	0.0012621	1.51233	2.06966	3.99458	39064	IFITM3
1024	4.14e-05	0.0018009	0.667449	1.16097	2.21173	17778	ANXA2P1
1028	4.18e-05	0.0018112	0.757544	0.90504	3.35878	9070	IL8
1029	4.19e-05	0.0018138	1.41847	1.55559	2.6318	24368	PDGFRB
1055	4.62e-05	0.0019506	1.4704	1.518	4.07242	16848	CEACAM6
1155	6.74e-05	0.0025994	0.998756	1.03978	2.06956	33535	COL12A1
1204	8.44e-05	0.0031199	1.34032	1.80874	4.14081	13967	SERPINB5
1209	8.54e-05	0.0031464	1.36734	1.95344	5.6578	31677	ASPN
1235	9.29e-05	0.0033507	1.53423	1.64782	3.11973	32042	SPON2
1236	9.31e-05	0.0033552	1.20524	1.7815	3.58739	30242	CXCL1
1313	0.0001163	0.0039455	1.46604	1.52725	3.08119	14030	PRSS22
1352	0.000129	0.0042501	0.647559	1.25204	2.66135	17993	ANXA2P2
1358	0.0001301	0.0042674	1.13803	1.31889	2.74696	13788	RARRES1
1448	0.0001758	0.005408	0.98574	1.4725	3.28287	20089	GPRC5A
1504	0.0002086	0.0061781	1.22164	1.39511	2.45669	13579	CXCL3
1529	0.0002237	0.006517	1.69156	2.07424	3.26266	21779	DTX3L
1533	0.0002303	0.0066918	0.580367	0.705493	1.53575	31101	PON2
1554	0.0002457	0.0070428	0.60797	1.17599	2.41116	201	ANXA2
1615	0.0002892	0.0079765	1.0433	1.05197	2.31928	9950	CDH3
1648	0.0003162	0.0085466	1.14794	1.29754	2.41932	4228	CCL3
1689	0.0003554	0.009373	0.950649	1.03425	2.57319	25000	MMP3
1697	0.0003621	0.0095046	1.08128	1.16834	2.20543	34652	TREM2
1705	0.0003721	0.0097208	1.73822	2.93973	6.43829	22216	IGFBP7
1754	0.0004188	0.0106287	1.52433	1.84343	2.96148	24434	PLSCR1
1810	0.0004727	0.0116331	1.57636	2.90658	9.02512	20279	CXCL5
1861	0.0005362	0.0128321	1.10687	2.29355	5.51919	27134	LUM
1946	0.0006687	0.0153066	1.57277	1.93493	3.0672	28702	IFI30
1953	0.0006851	0.0156223	1.81319	1.67714	3.13699	16264	STAT1
1971	0.0007143	0.0161342	1.85548	1.73791	3.16449	3385	TNFAIP2
2052	0.00086	0.0186685	1.62226	2.23146	3.8283	14571	CCL4

## Sheet: PN
	Parametric p-value	FDR	Geom mean of ratios in AN	Geom mean of ratios in PN	Geom mean of ratios in CANCER	Unique id	Gene symbol
104	< 1e-07	< 1e-07	28.5897	40.6024	5.33134	23841	IGHA1
65	< 1e-07	< 1e-07	5.97225	19.5082	1.61609	34713	miRNA_miR-142-3p
225	< 1e-07	< 1e-07	14.9548	18.1177	3.43119	2668	IGHM
20	< 1e-07	< 1e-07	11.6375	15.2619	1.81816	27996	SLC34A1
94	< 1e-07	< 1e-07	7.11849	13.169	3.3447	7984	RNASE1
111	< 1e-07	< 1e-07	8.17446	13.1383	2.51175	18373	MFNG
160	< 1e-07	< 1e-07	6.7008	10.6637	2.48738	20624	FLJ10661
7	< 1e-07	< 1e-07	8.0757	10.6608	1.44931	21515	CD97
30	< 1e-07	< 1e-07	8.9146	10.0938	1.1531	4781	ATP1A3
182	< 1e-07	< 1e-07	5.89087	9.86825	1.10395	28381	LRP1
189	< 1e-07	< 1e-07	6.06528	7.16917	1.83846	35985	SMCX
221	< 1e-07	< 1e-07	3.71758	6.25383	1.56157	6528	LOC441282
127	< 1e-07	< 1e-07	3.57518	5.042	1.39756	36763	ECEL1
188	< 1e-07	< 1e-07	2.74029	5.00916	1.5145	24609	SST
78	< 1e-07	< 1e-07	2.0334	3.35591	1.11998	21415	ALAS2
268	1e-07	1.52e-05	10.9437	14.9245	3.20451	29534	CNN2
229	1e-07	1.52e-05	4.20218	6.72506	1.33657	25609	GHRL
264	1e-07	1.52e-05	2.74044	4.75155	1.66211	23277	HSPB6
241	1e-07	1.52e-05	2.55726	4.1337	1.26148	33577	DPM2
305	2e-07	2.8e-05	51.3762	94.6408	6.95717	20652	LIPF
311	2e-07	2.8e-05	2.98153	4.73602	0.92891	44252	BID
322	3e-07	3.94e-05	2.85109	4.23067	1.38963	11065	OPTC
341	4e-07	5.03e-05	18.0729	27.0237	4.65834	14876	MGC27165
381	6e-07	6.98e-05	2.59478	3.96336	1.54938	15657	NDUFA9
405	8e-07	8.76e-05	7.76343	8.93332	2.19838	18082	VSIG1
410	9e-07	9.68e-05	2.73712	4.69302	1.50599	17938	SOSTDC1
425	1e-06	0.0001048	6.30193	10.7697	2.2655	13024	LTF
453	1.4e-06	0.0001344	3.79218	15.4845	1.41786	10057	IGJ
456	1.4e-06	0.0001344	3.72663	6.23767	1.74398	17664	LOC441282
466	1.5e-06	0.0001428	8.24838	10.518	2.99568	10763	FCGBP
524	2.7e-06	0.0002291	5.6892	10.9291	2.40211	11937	AKR1B10
548	3.5e-06	0.0002824	4.70098	5.72004	2.1772	18144	SLC25A23
583	4.5e-06	0.0003421	2.32374	3.61719	1.6172	26141	FAM92B
686	8.8e-06	0.0005697	2.51866	4.03113	1.40059	27438	PCBP3
700	9.6e-06	0.00061	2.45391	3.55194	1.64323	18920	C1orf159
714	1.05e-05	0.0006541	2.60223	3.80399	1.69062	17691	CENTD2
735	1.16e-05	0.000703	6.00854	21.0253	3.76818	16433	LTF
737	1.17e-05	0.0007062	3.43817	7.65457	1.88226	7625	AKR1B10
761	1.32e-05	0.0007716	1.61482	6.45882	1.88515	11286	ADAMTS7
766	1.35e-05	0.000785	2.6128	3.69879	1.88999	7157	OBP2B
847	1.97e-05	0.0010348	5.11812	6.67486	2.46241	30771	TRAPPC6A
849	2e-05	0.0010493	4.59164	8.52063	1.39719	16296	LOC91316
877	2.33e-05	0.0011834	2.62689	3.71613	1.82501	657	OBP2A
935	2.99e-05	0.0014245	3.2188	6.55912	1.53892	6514	LOC389429
963	3.25e-05	0.0015033	1.58863	2.68872	1.14629	2030	LTF
975	3.43e-05	0.001567	6.14913	12.8791	3.54676	137	ADH1C
976	3.44e-05	0.00157	2.46358	3.70226	1.68917	36494	C21orf22
1068	4.82e-05	0.0020103	19.3977	27.836	5.52769	8474	ANXA10
1083	5.18e-05	0.0021305	4.99625	14.402	2.24917	14826	CTA-246H3.1
1123	6.17e-05	0.0024473	2.29975	3.38815	1.55905	41830	ADH1B
1161	6.99e-05	0.0026818	14.8509	30.738	3.52866	17487	TFF1
1222	8.87e-05	0.0032333	4.91299	10.5596	1.50925	29359	IGLL1
1319	0.0001177	0.0039749	14.8179	18.4921	3.97315	17780	AKR1B10
1334	0.0001233	0.0041171	10.7693	11.796	4.13718	21468	ALDH1A1
1343	0.0001263	0.0041891	3.57739	5.32563	1.96554	43409	CES2
1459	0.0001799	0.0054924	2.19628	3.24283	1.65083	19459	HMCN2
1476	0.0001913	0.0057732	4.3819	7.27162	2.90783	16588	SGNE1
1493	0.0002004	0.005979	5.16279	12.2991	1.64136	4372	IGL@
1544	0.0002403	0.0069326	5.50576	11.0286	1.53669	8084	IGL@
1569	0.0002538	0.0072054	20.0112	57.8689	9.61851	26594	TFF2
1639	0.0003091	0.0083982	1.67705	3.51146	1.65203	14913	CFD
1685	0.0003496	0.0092419	3.9367	8.41148	3.18542	28750	ADH1A
1803	0.0004645	0.0114757	8.49021	9.81861	3.18512	33203	CA2
1856	0.0005318	0.0127632	10.1605	31.9318	7.12758	19853	REG1A
2013	0.0007829	0.0173241	23.3159	43.2584	9.28691	31992	REG1A
2088	0.0009251	0.0197126	11.5992	22.3735	7.7471	18941	IGKC
302	2e-07	2.8e-05	1.5747	2.53651	0.703032	41845	AKR1C1
616	5.5e-06	0.0003971	1.31376	1.48822	0.630293	18697	AKR1C1
902	2.57e-05	0.0012664	1.64049	2.03095	0.90357	23848	AKR1C2
145	< 1e-07	< 1e-07	1.63576	1.97459	0.885208	36841	AKR1C2

## Sheet: AN
	Parametric p-value	FDR	Geom mean of ratios in AN	Geom mean of ratios in PN	Geom mean of ratios in CANCER	Unique id	Gene symbol
39	< 1e-07	< 1e-07	115.139	91.8708	5.19859	20966	PGA5
153	< 1e-07	< 1e-07	93.8672	89.7297	5.9667	22002	PGA5
213	< 1e-07	< 1e-07	90.3375	69.7851	5.39399	43276	PGA3
23	< 1e-07	< 1e-07	90.0526	75.8084	3.75265	40	PGC
87	< 1e-07	< 1e-07	70.3653	64.8812	4.08833	27777	PGC
5	< 1e-07	< 1e-07	65.0129	50.7457	2.71399	27335	EDIL3
2	< 1e-07	< 1e-07	50.4513	35.9647	1.83917	16985	GIF
34	< 1e-07	< 1e-07	48.432	36.2609	6.19753	24653	DNAJB2
1	< 1e-07	< 1e-07	40.72	35.8901	1.81185	11909	hCAP-H2
15	< 1e-07	< 1e-07	32.4338	17.8219	1.44701	34786	ATP4B
96	< 1e-07	< 1e-07	27.5832	17.5271	2.34783	33272	DNAJA4
38	< 1e-07	< 1e-07	27.2598	19.624	1.69565	10707	DDX25
3	< 1e-07	< 1e-07	26.932	18.0004	1.64439	5469	ATG16L2
51	< 1e-07	< 1e-07	26.0932	16.6432	1.77735	40412	RP11-493K23.2
21	< 1e-07	< 1e-07	24.8591	21.5892	1.69596	24137	NOSTRIN
11	< 1e-07	< 1e-07	20.0744	14.2449	1.36469	18444	C11orf42
42	< 1e-07	< 1e-07	19.2316	13.9321	1.52949	43985	SIX3
40	< 1e-07	< 1e-07	18.9204	16.5124	1.49871	34240	MDS028
16	< 1e-07	< 1e-07	17.9388	13.2932	1.48608	41655	CAPN10
61	< 1e-07	< 1e-07	16.9329	13.6046	1.66605	35805	CTSD
35	< 1e-07	< 1e-07	16.2704	11.3388	1.21676	22344	ATP4A
82	< 1e-07	< 1e-07	14.3945	9.98287	1.32066	39623	C15orf21
126	< 1e-07	< 1e-07	14.3544	10.3752	1.67742	39836	GNG3
41	< 1e-07	< 1e-07	14.1263	9.73385	1.3511	26992	LIMS2
24	< 1e-07	< 1e-07	13.897	11.8714	1.53171	35530	MAPT
81	< 1e-07	< 1e-07	13.121	10.0435	1.39879	43148	COQ6
144	< 1e-07	< 1e-07	11.4441	8.71572	1.69251	4450	APOE
154	< 1e-07	< 1e-07	11.1752	8.52376	1.27172	43335	C15orf21
64	< 1e-07	< 1e-07	10.7719	8.13891	1.57699	3351	SOX14
59	< 1e-07	< 1e-07	10.5443	8.79797	1.44484	21873	PTDSR
50	< 1e-07	< 1e-07	10.4553	7.73495	1.4919	24593	TMEM79
79	< 1e-07	< 1e-07	9.87637	7.26653	1.34865	21033	KCNE2
13	< 1e-07	< 1e-07	9.74468	8.6493	1.37013	19094	hCAP-H2
110	< 1e-07	< 1e-07	9.65156	6.8215	1.25813	157	GRK6
200	< 1e-07	< 1e-07	9.56506	8.05711	2.07321	20055	LOC130951
53	< 1e-07	< 1e-07	9.33693	7.02841	1.41296	11649	TCEAL3
161	< 1e-07	< 1e-07	9.17862	6.44837	1.12663	6212	OR1L4
28	< 1e-07	< 1e-07	9.0323	7.69676	1.99292	20445	LHB
114	< 1e-07	< 1e-07	8.95626	6.71298	1.31423	24017	KIAA1468
60	< 1e-07	< 1e-07	8.01275	6.48266	1.32329	9785	C19orf20
77	< 1e-07	< 1e-07	7.95513	5.09667	1.35052	8674	DDX11
115	< 1e-07	< 1e-07	7.57624	6.00473	1.57578	9166	FKBP2
112	< 1e-07	< 1e-07	7.57431	5.83453	1.18276	34047	SEMA3F
116	< 1e-07	< 1e-07	7.4903	5.81168	1.24934	14224	SYNGR1
74	< 1e-07	< 1e-07	7.45186	5.41943	1.16658	5772	CSH1
33	< 1e-07	< 1e-07	7.44178	5.82972	1.5667	4481	PQBP1
80	< 1e-07	< 1e-07	7.25528	5.91447	1.19596	12436	SLC25A30
183	< 1e-07	< 1e-07	7.15963	3.67071	1.18358	22515	GPR37L1
131	< 1e-07	< 1e-07	6.73527	5.31597	1.23366	24194	KIAA0427
177	< 1e-07	< 1e-07	6.71293	5.85783	1.1059	18176	LRP1
48	< 1e-07	< 1e-07	6.70061	4.44728	1.44068	6204	NFKBIL1
120	< 1e-07	< 1e-07	6.55877	4.59252	0.994505	4487	TRPT1
147	< 1e-07	< 1e-07	6.55699	4.8847	1.27822	15594	ZFYVE27
93	< 1e-07	< 1e-07	6.329	4.63576	1.52328	2297	TGIF
135	< 1e-07	< 1e-07	6.08059	4.52521	1.52094	34872	EPHB2
146	< 1e-07	< 1e-07	6.04791	4.68914	1.07622	172	LOC284628
97	< 1e-07	< 1e-07	6.04517	4.89275	1.11277	40987	SH3BP1
226	< 1e-07	< 1e-07	4.97906	3.66297	1.61044	11505	PSCD2
124	< 1e-07	< 1e-07	4.97133	3.40363	1.18547	2550	LOC129138
56	< 1e-07	< 1e-07	4.64588	3.52094	1.39438	9089	SNX26
113	< 1e-07	< 1e-07	3.95026	2.6304	1.40485	17883	KCNC4
